# Supplementary material for: State-Level and County-Level Estimates of Health Care Costs Associated with Food Insecurity
Source: Prev Chronic Dis. 2019 Jul 11;16:E90. doi: 10.5888/pcd16.180549 (PMC6741857; doi:10.5888/pcd16.180549)
Supplement: Supplementary file 1 [file PCD-16-E90Appendix.xlsx]

## Sheet: Sheet1
County, State	Number of Food Insecure Adults	Adult Food Insecurity Prevalence	Number of Food Insecure Children	Child Food Insecurity Prevalence	County Cost Factor	Estimated County Cost, $	Lower Bound of Estimated County Cost, $	Upper Bound of Estimated County Cost, $	Estimated County Population	Estimated County Cost Per Capita, $
Abbeville County, South Ca	2700	0.138	1129	0.211	0.860277	4.33762e+06	2.32622e+06	6.34707e+06	24951	173.846
Acadia Parish, Louisiana	6580	0.144	3842	0.23	1.03941	1.28628e+07	6.65575e+06	1.9062e+07	62372	206.228
Accomack County, Virginia	3260	0.125	1268	0.183	0.915811	5.56839e+06	3.00492e+06	8.12954e+06	33060	168.433
Ada County, Idaho	37580	0.118	15714	0.147	0.799816	5.61302e+07	3.01021e+07	8.21331e+07	425798	131.823
Adair County, Iowa	530	0.092	245	0.155	0.854882	847718	450348	1.24467e+06	7330	115.651
Adair County, Kentucky	2210	0.145	878	0.224	0.928339	3.8279e+06	2.06202e+06	5.59214e+06	19156	199.828
Adair County, Missouri	3520	0.169	897	0.19	0.924875	6.03706e+06	3.35135e+06	8.72112e+06	25547	236.312
Adair County, Oklahoma	2830	0.174	1719	0.289	1.042	5.5515e+06	2.85783e+06	8.24158e+06	22161	250.507
Adams County, Colorado	26880	0.078	19625	0.147	1.00424	5.10836e+07	2.55944e+07	7.65334e+07	479977	106.429
Adams County, Idaho	440	0.14	144	0.204	0.714331	584666	319660	849465	3865	151.272
Adams County, Illinois	5220	0.101	2523	0.166	0.87801	8.58283e+06	4.53899e+06	1.26222e+07	66949	128.2
Adams County, Indiana	2410	0.101	2192	0.2	0.809848	3.72149e+06	1.79065e+06	5.64878e+06	34813	106.9
Adams County, Iowa	290	0.097	114	0.143	0.93823	507563	273659	741254	3822	132.8
Adams County, Mississippi	5230	0.212	2160	0.305	0.928533	9.06677e+06	4.86777e+06	1.32618e+07	31747	285.595
Adams County, Nebraska	2500	0.104	1323	0.177	0.793946	3.72427e+06	1.95014e+06	5.4963e+06	31536	118.096
Adams County, North Dakota	100	0.054	50	0.104	0.710627	133171	70174.4	196097	2348	56.717
Adams County, Ohio	3340	0.157	1819	0.264	1.07675	6.75241e+06	3.52397e+06	9.97694e+06	28111	240.205
Adams County, Pennsylvania	6190	0.077	3185	0.151	0.908154	1.05412e+07	5.53723e+06	1.55393e+07	101759	103.59
Adams County, Washington	830	0.067	1377	0.205	0.80521	1.31441e+06	527512	2.09909e+06	19100	68.8172
Adams County, Wisconsin	1590	0.092	620	0.205	0.827275	2.45342e+06	1.32368e+06	3.58213e+06	20294	120.894
Addison County, Vermont	2750	0.091	973	0.145	0.879845	4.50599e+06	2.44981e+06	6.56045e+06	36926	122.027
Aiken County, South Caroli	14990	0.117	7123	0.195	0.850964	2.38793e+07	1.26506e+07	3.50959e+07	165146	144.595
Aitkin County, Minnesota	1290	0.099	481	0.178	0.864691	2.07901e+06	1.12576e+06	3.03143e+06	15722	132.236
Alachua County, Florida	38540	0.183	9642	0.209	0.999191	7.13959e+07	3.96725e+07	1.031e+08	256581	278.259
Alamance County, North Car	16030	0.133	7653	0.214	0.876237	2.6297e+07	1.39247e+07	3.86558e+07	156372	168.169
Alameda County, California	166720	0.132	54839	0.159	1.15036	3.56785e+08	1.95001e+08	5.18444e+08	1605217	222.266
Alamosa County, Colorado	1450	0.117	858	0.214	0.702293	1.91581e+06	989624	2.8408e+06	16353	117.154
Albany County, New York	27430	0.11	9245	0.158	0.819539	4.18343e+07	2.28254e+07	6.08282e+07	307891	135.874
Albany County, Wyoming	5220	0.165	1041	0.166	0.809134	7.81361e+06	4.38797e+06	1.12376e+07	37836	206.513
Albemarle County, Virginia	6980	0.085	2515	0.116	0.827128	1.07548e+07	5.83909e+06	1.56663e+07	104287	103.127
Alcona County, Michigan	980	0.108	255	0.185	0.822947	1.49589e+06	829477	2.16188e+06	10461	142.997
Alcorn County, Mississippi	4070	0.143	2051	0.23	1.01413	7.73622e+06	4.07313e+06	1.13952e+07	37309	207.355
Aleutians East Borough, Al	330	0.113	66	0.162	0.747415	456297	256217	656278	3299	138.314
Aleutians West Census Area	570	0.118	114	0.127	0.691396	729077	409387	1.04861e+06	5714	127.595
Alexander County, Illinois	1050	0.196	496	0.295	0.888559	1.74636e+06	925731	2.5661e+06	7051	247.675
Alexander County, North Ca	3350	0.115	1786	0.223	0.863925	5.4313e+06	2.84157e+06	8.01795e+06	37211	145.96
Alexandria city, Virginia	11540	0.093	3007	0.11	0.896905	1.91982e+07	1.06447e+07	2.77463e+07	151473	126.743
Alfalfa County, Oklahoma	570	0.123	233	0.207	0.878957	935228	502559	1.36749e+06	5784	161.692
Alger County, Michigan	950	0.119	242	0.166	0.875166	1.54174e+06	855884	2.22718e+06	9396	164.085
Allamakee County, Iowa	1070	0.098	525	0.168	0.702816	1.40871e+06	743814	2.07287e+06	14001	100.615
Allegan County, Michigan	6640	0.078	3706	0.131	0.878984	1.09647e+07	5.70548e+06	1.62173e+07	113666	96.4638
Allegany County, Maryland	7040	0.117	2817	0.219	1.19301	1.56723e+07	8.43724e+06	2.29006e+07	73060	214.512
Allegany County, New York	4100	0.108	2184	0.224	0.772331	5.94241e+06	3.10928e+06	8.77216e+06	47700	124.579
Alleghany County, North Ca	1030	0.116	482	0.243	0.836795	1.61299e+06	855847	2.36932e+06	10868	148.416
Alleghany County, Virginia	1300	0.102	561	0.181	0.919492	2.23352e+06	1.19439e+06	3.27162e+06	15919	140.305
Allegheny County, Pennsylv	121490	0.122	38543	0.164	1.06	2.3945e+08	1.31194e+08	3.47624e+08	1230360	194.618
Allen County, Indiana	32960	0.122	17408	0.181	0.883873	5.46598e+07	2.8628e+07	8.06609e+07	365565	149.522
Allen County, Kansas	1390	0.139	686	0.229	0.855736	2.22846e+06	1.17592e+06	3.27982e+06	12951	172.068
Allen County, Kentucky	1860	0.12	874	0.179	1.00405	3.49525e+06	1.8538e+06	5.13495e+06	20421	171.16
Allen County, Ohio	10970	0.137	5068	0.207	0.983001	2.01755e+07	1.07188e+07	2.96223e+07	104664	192.765
Allen Parish, Louisiana	2540	0.126	1185	0.217	1.03819	4.93468e+06	2.61913e+06	7.24777e+06	25619	192.618
Allendale County, South Ca	1720	0.224	517	0.271	0.907874	2.90142e+06	1.59527e+06	4.20663e+06	9589	302.578
Alpena County, Michigan	2570	0.11	1003	0.178	0.959203	4.59805e+06	2.48059e+06	6.71359e+06	28929	158.943
Alpine County, California	140	0.15	52	0.19	0.789544	206008	111585	300349	1184	173.993
Amador County, California	3850	0.123	1167	0.203	0.900179	6.44012e+06	3.53905e+06	9.33908e+06	36963	174.231
Amelia County, Virginia	950	0.095	421	0.155	0.917224	1.62897e+06	868941	2.38823e+06	12793	127.333
Amherst County, Virginia	2660	0.104	1039	0.161	0.827131	4.10386e+06	2.21383e+06	5.99218e+06	31999	128.25
Amite County, Mississippi	1920	0.192	727	0.268	0.880228	3.15072e+06	1.70398e+06	4.59619e+06	12692	248.245
Anchorage Municipality, Al	24060	0.107	11777	0.157	0.821243	3.70119e+07	1.95476e+07	5.44569e+07	299321	123.653
Anderson County, Kansas	770	0.13	450	0.228	1.0048	1.45513e+06	752858	2.15651e+06	7858	185.179
Anderson County, Kentucky	1710	0.103	778	0.147	0.896204	2.8664e+06	1.52515e+06	4.20626e+06	21867	131.083
Anderson County, South Car	16510	0.112	8145	0.182	0.938405	2.90258e+07	1.53171e+07	4.27192e+07	192709	150.62
Anderson County, Tennessee	7420	0.124	3455	0.217	0.852974	1.18433e+07	6.28714e+06	1.73935e+07	75545	156.771
Anderson County, Texas	8440	0.181	2777	0.248	1.04905	1.64712e+07	9.00213e+06	2.39344e+07	57772	285.107
Andrew County, Missouri	1330	0.099	564	0.141	1.08098	2.68551e+06	1.4384e+06	3.93141e+06	17347	154.811
Andrews County, Texas	1140	0.096	982	0.185	0.883696	1.91702e+06	932563	2.89974e+06	17215	111.358
Androscoggin County, Maine	10910	0.13	4902	0.207	0.837831	1.70927e+07	9.1057e+06	2.50714e+07	107376	159.185
Angelina County, Texas	12170	0.188	6126	0.267	1.08236	2.46885e+07	1.30001e+07	3.63637e+07	87657	281.649
Anne Arundel County, Maryl	29650	0.068	16286	0.128	1.08503	6.04154e+07	3.14978e+07	8.92975e+07	559737	107.935
Anoka County, Minnesota	17330	0.067	10142	0.121	0.905862	2.95262e+07	1.52736e+07	4.37604e+07	341249	86.5239
Anson County, North Caroli	3920	0.19	1230	0.234	0.869647	6.33771e+06	3.47496e+06	9.19831e+06	25883	244.86
Antelope County, Nebraska	500	0.102	266	0.179	1.08706	1.01996e+06	533760	1.50559e+06	6421	158.848
Antrim County, Michigan	1860	0.099	787	0.178	0.87544	3.04145e+06	1.62937e+06	4.45216e+06	23215	131.012
Apache County, Arizona	11970	0.234	7429	0.351	0.927369	2.09097e+07	1.07329e+07	3.10727e+07	72346	289.023
Appanoose County, Iowa	1160	0.118	549	0.197	0.803467	1.74462e+06	924631	2.56372e+06	12602	138.44
Appling County, Georgia	1830	0.133	1058	0.227	0.961548	3.30855e+06	1.71412e+06	4.90094e+06	18410	179.715
Appomattox County, Virgini	1300	0.108	571	0.171	0.83596	2.03128e+06	1.08446e+06	2.97715e+06	15314	132.642
Aransas County, Texas	3070	0.152	1177	0.257	0.947022	5.42126e+06	2.92899e+06	7.91131e+06	24729	219.227
Arapahoe County, Colorado	50560	0.108	21803	0.144	0.991469	9.36653e+07	5.00916e+07	1.37196e+08	617668	151.644
Archer County, Texas	980	0.144	397	0.203	1.07797	1.97169e+06	1.06034e+06	2.88217e+06	8750	225.336
Archuleta County, Colorado	910	0.09	380	0.173	0.734728	1.24855e+06	669668	1.82688e+06	12355	101.056
Arenac County, Michigan	1540	0.123	593	0.21	0.966002	2.77416e+06	1.49829e+06	4.0489e+06	15327	180.998
Arkansas County, Arkansas	2370	0.166	1015	0.236	0.814416	3.60605e+06	1.92971e+06	5.28074e+06	18569	194.197
Arlington County, Virginia	13730	0.073	3192	0.083	0.829363	2.10958e+07	1.17657e+07	3.04206e+07	226092	93.3064
Armstrong County, Pennsylv	6250	0.115	2676	0.203	1.02441	1.19616e+07	6.4012e+06	1.75166e+07	67512	177.178
Armstrong County, Texas	210	0.139	82	0.189	0.740559	290077	156486	423547	1913	151.635
Aroostook County, Maine	8090	0.144	3029	0.231	0.851961	1.2847e+07	6.95423e+06	1.87347e+07	69405	185.103
Arthur County, Nebraska	40	0.14	24	0.174	1.01231	76207	39294	113071	437	174.387
Ascension Parish, Louisian	8100	0.096	5624	0.173	1.02758	1.57274e+07	7.94277e+06	2.35005e+07	117009	134.412
Ashe County, North Carolin	2620	0.119	1156	0.231	0.81135	3.97364e+06	2.12053e+06	5.82486e+06	26992	147.215
Ashland County, Ohio	4810	0.117	2667	0.218	0.837963	7.57092e+06	3.94268e+06	1.11947e+07	53343	141.929
Ashland County, Wisconsin	1340	0.109	729	0.202	0.786292	1.97822e+06	1.03253e+06	2.92276e+06	15936	124.135
Ashley County, Arkansas	2720	0.17	1277	0.259	1.02425	5.21411e+06	2.76568e+06	7.65992e+06	20989	248.421
Ashtabula County, Ohio	10340	0.135	5314	0.237	1.1162	2.16417e+07	1.13698e+07	3.19017e+07	99175	218.217
Asotin County, Washington	2150	0.123	965	0.21	0.854901	3.43696e+06	1.83114e+06	5.04113e+06	22113	155.427
Assumption Parish, Louisia	2510	0.142	1261	0.24	0.926217	4.35713e+06	2.29479e+06	6.41712e+06	22973	189.663
Atascosa County, Texas	3040	0.089	2944	0.22	1.09119	6.34076e+06	3.01004e+06	9.66505e+06	47710	132.902
Atchison County, Kansas	1960	0.155	946	0.244	0.863161	3.16808e+06	1.67567e+06	4.65886e+06	16557	191.344
Atchison County, Missouri	500	0.116	181	0.174	0.974675	907890	492746	1.32268e+06	5380	168.753
Athens County, Ohio	10150	0.184	2421	0.244	1.03817	1.95268e+07	1.08769e+07	2.81716e+07	65103	299.937
Atkinson County, Georgia	660	0.112	590	0.25	0.912907	1.14811e+06	554399	1.74074e+06	8268	138.862
Atlantic County, New Jerse	25120	0.118	11117	0.183	1.16932	5.49105e+07	2.92946e+07	8.05003e+07	274026	200.384
Atoka County, Oklahoma	1810	0.169	834	0.263	1.18363	4.00807e+06	2.12996e+06	5.88422e+06	13847	289.454
Attala County, Mississippi	2710	0.19	1179	0.243	0.944208	4.7819e+06	2.55523e+06	7.00634e+06	19085	250.558
Audrain County, Missouri	2580	0.13	1194	0.199	0.830417	4.00862e+06	2.12933e+06	5.88593e+06	25868	154.964
Audubon County, Iowa	440	0.095	200	0.168	0.866408	713019	379417	1.04627e+06	5793	123.083
Auglaize County, Ohio	3270	0.094	1889	0.169	0.895067	5.50314e+06	2.85141e+06	8.15149e+06	45871	119.97
Augusta County, Virginia	4150	0.07	2015	0.135	0.829243	6.44513e+06	3.40685e+06	9.48006e+06	74330	86.7096
Aurora County, South Dakot	140	0.071	86	0.121	0.697559	183904	94529	273160	2732	67.315
Austin County, Texas	3340	0.152	1721	0.242	0.911395	5.70828e+06	2.99806e+06	8.41537e+06	29107	196.114
Autauga County, Alabama	5050	0.123	2757	0.199	0.924103	8.76259e+06	4.57173e+06	1.29484e+07	55049	159.178
Avery County, North Caroli	1770	0.119	577	0.209	0.877496	2.88902e+06	1.57997e+06	4.19705e+06	17633	163.841
Avoyelles Parish, Louisian	4990	0.159	2408	0.244	1.21734	1.13752e+07	6.01669e+06	1.67278e+07	41252	275.748
Baca County, Colorado	310	0.109	145	0.185	0.878974	509928	270579	749022	3648	139.783
Bacon County, Georgia	1030	0.123	610	0.21	1.14155	2.21211e+06	1.14255e+06	3.28028e+06	11251	196.615
Bailey County, Texas	490	0.098	484	0.225	1.03877	973722	460181	1.48626e+06	7131	136.548
Baker County, Florida	3040	0.148	1533	0.229	1.26629	7.21534e+06	3.7986e+06	1.06282e+07	27312	264.182
Baker County, Georgia	410	0.152	123	0.217	0.852297	649263	357025	941292	3250	199.773
Baker County, Oregon	1780	0.138	735	0.234	0.737549	2.45111e+06	1.31598e+06	3.58516e+06	16030	152.908
Baldwin County, Alabama	17650	0.114	9183	0.207	0.845587	2.79929e+07	1.46863e+07	4.1284e+07	199510	140.308
Baldwin County, Georgia	7320	0.198	2387	0.269	1.00613	1.36994e+07	7.49186e+06	1.99021e+07	45808	299.06
Ballard County, Kentucky	860	0.134	391	0.215	0.878121	1.41248e+06	751601	2.07266e+06	8216	171.918
Baltimore city, Maryland	96310	0.197	29062	0.222	1.24492	2.22787e+08	1.22464e+08	3.23038e+08	621000	358.755
Baltimore County, Maryland	66890	0.103	26997	0.151	1.17087	1.46166e+08	7.86312e+07	2.13638e+08	825666	177.028
Bamberg County, South Caro	2410	0.202	831	0.27	0.892826	4.00559e+06	2.18191e+06	5.82779e+06	15057	266.029
Bandera County, Texas	2440	0.141	948	0.255	0.926309	4.21545e+06	2.27503e+06	6.15411e+06	21015	200.592
Banks County, Georgia	1340	0.095	904	0.209	0.952831	2.41055e+06	1.22271e+06	3.59667e+06	18336	131.465
Banner County, Nebraska	70	0.108	36	0.195	0.784677	102997	54106.7	151830	793	129.882
Bannock County, Idaho	8150	0.133	3917	0.174	0.9597	1.46455e+07	7.74972e+06	2.15337e+07	83815	174.736
Baraga County, Michigan	960	0.134	285	0.195	1.04349	1.86101e+06	1.02403e+06	2.6974e+06	8612	216.095
Barber County, Kansas	460	0.125	235	0.212	0.907718	782852	411555	1.15372e+06	4831	162.048
Barbour County, Alabama	4220	0.202	1688	0.294	0.916106	7.21389e+06	3.88375e+06	1.05409e+07	26614	271.056
Barbour County, West Virgi	1870	0.139	759	0.22	0.935262	3.26435e+06	1.75523e+06	4.77204e+06	16892	193.248
Barnes County, North Dakot	550	0.062	228	0.101	0.83565	858162	460578	1.25537e+06	11033	77.7814
Barnstable County, Massach	12100	0.067	4434	0.129	1.06471	2.40051e+07	1.30162e+07	3.49845e+07	214703	111.806
Barnwell County, South Car	2830	0.172	1338	0.245	0.945938	5.01088e+06	2.656e+06	7.36323e+06	21917	228.63
Barren County, Kentucky	4470	0.135	2046	0.199	0.938298	7.84573e+06	4.17209e+06	1.15155e+07	43287	181.249
Barron County, Wisconsin	3340	0.093	1803	0.183	0.92783	5.81731e+06	3.03911e+06	8.59215e+06	45548	127.718
Barrow County, Georgia	5150	0.096	3934	0.198	0.981693	9.58115e+06	4.76439e+06	1.43902e+07	73340	130.64
Barry County, Michigan	3490	0.076	1784	0.131	0.896661	5.86719e+06	3.08425e+06	8.64694e+06	59316	98.9142
Barry County, Missouri	3310	0.12	1765	0.216	0.902609	5.60677e+06	2.93331e+06	8.27705e+06	35716	156.982
Bartholomew County, Indian	6140	0.101	3180	0.164	0.892085	1.02725e+07	5.39215e+06	1.51472e+07	80203	128.081
Barton County, Kansas	2470	0.12	1414	0.213	1.00642	4.67293e+06	2.42399e+06	6.91902e+06	27214	171.71
Barton County, Missouri	1260	0.138	676	0.225	1.0634	2.51486e+06	1.31477e+06	3.71351e+06	12075	208.27
Bartow County, Georgia	8290	0.109	5224	0.203	1.02155	1.59585e+07	8.17434e+06	2.3732e+07	101942	156.545
Bastrop County, Texas	7310	0.126	4208	0.209	1.04227	1.43241e+07	7.4252e+06	2.12142e+07	78286	182.971
Bates County, Missouri	1580	0.126	790	0.197	0.917044	2.7153e+06	1.43082e+06	3.99832e+06	16513	164.434
Bath County, Kentucky	1380	0.152	680	0.224	0.982683	2.54055e+06	1.34083e+06	3.73893e+06	12113	209.737
Bath County, Virginia	310	0.084	103	0.118	1.12111	646635	353169	939870	4558	141.868
Baxter County, Arkansas	4240	0.126	1684	0.232	0.800507	6.33272e+06	3.41141e+06	9.25133e+06	40992	154.487
Bay County, Florida	21230	0.152	8543	0.222	1.10595	4.38168e+07	2.35776e+07	6.40371e+07	178361	245.664
Bay County, Michigan	8550	0.102	3714	0.166	0.990879	1.58321e+07	8.46117e+06	2.31956e+07	106107	149.209
Bayfield County, Wisconsin	1170	0.095	551	0.206	0.77445	1.69594e+06	899283	2.49174e+06	14987	113.161
Baylor County, Texas	480	0.168	147	0.189	1.19545	1.06643e+06	585653	1.54686e+06	3639	293.057
Beadle County, South Dakot	1410	0.105	963	0.204	0.715041	1.90414e+06	964059	2.84284e+06	18155	104.882
Bear Lake County, Idaho	520	0.121	303	0.19	0.906983	886957	459067	1.3143e+06	5928	149.622
Beaufort County, North Car	5520	0.147	2089	0.207	0.826049	8.50071e+06	4.59758e+06	1.24004e+07	47513	178.913
Beaufort County, South Car	12960	0.092	5907	0.169	0.850247	2.0611e+07	1.09648e+07	3.02472e+07	175316	117.565
Beauregard Parish, Louisia	3260	0.12	2013	0.22	1.1253	6.90922e+06	3.54893e+06	1.0265e+07	36435	189.631
Beaver County, Oklahoma	360	0.088	246	0.176	0.88762	603511	305531	901053	5479	110.15
Beaver County, Pennsylvani	14910	0.11	5988	0.179	0.944342	2.62754e+07	1.4141e+07	3.83984e+07	169205	155.287
Beaver County, Utah	580	0.132	381	0.183	0.918462	1.00498e+06	511757	1.49751e+06	6437	156.126
Beaverhead County, Montana	960	0.127	249	0.143	0.869605	1.54838e+06	858736	2.2376e+06	9317	166.189
Becker County, Minnesota	2150	0.086	1291	0.158	0.829948	3.35829e+06	1.73143e+06	4.983e+06	33375	100.623
Beckham County, Oklahoma	2620	0.151	1288	0.219	0.976216	4.79139e+06	2.52939e+06	7.05087e+06	23290	205.727
Bedford County, Pennsylvan	4040	0.104	1906	0.189	1.02825	7.77544e+06	4.12224e+06	1.14247e+07	48852	159.163
Bedford County, Tennessee	4100	0.12	2365	0.196	0.903722	6.96643e+06	3.61027e+06	1.03183e+07	46331	150.362
Bedford County, Virginia	4610	0.076	2100	0.131	0.806721	6.95614e+06	3.70078e+06	1.02081e+07	76933	90.4182
Bee County, Texas	3700	0.144	1877	0.266	1.1658	8.08592e+06	4.25415e+06	1.19133e+07	32706	247.23
Belknap County, New Hampsh	3750	0.077	1677	0.144	0.896984	6.28935e+06	3.35201e+06	9.22367e+06	60392	104.142
Bell County, Kentucky	4340	0.2	1706	0.286	1.04072	8.42569e+06	4.54283e+06	1.2305e+07	27676	304.44
Bell County, Texas	43570	0.183	21142	0.229	1.01011	8.24237e+07	4.35714e+07	1.21233e+08	330859	249.12
Belmont County, Ohio	7570	0.135	3019	0.229	0.989657	1.39788e+07	7.52769e+06	2.04239e+07	69228	201.924
Beltrami County, Minnesota	3860	0.113	2120	0.184	0.791528	5.73766e+06	2.99139e+06	8.48057e+06	45644	125.705
Ben Hill County, Georgia	2570	0.199	1350	0.299	0.918553	4.42869e+06	2.32096e+06	6.53394e+06	17405	254.449
Benewah County, Idaho	1010	0.144	418	0.206	0.847826	1.59881e+06	858213	2.3387e+06	9068	176.314
Bennett County, South Dako	350	0.155	307	0.258	1.12087	747015	362101	1.13124e+06	3445	216.84
Bennington County, Vermont	3070	0.105	1289	0.181	0.886449	5.08246e+06	2.72467e+06	7.43796e+06	36503	139.234
Benson County, North Dakot	480	0.108	503	0.217	0.807944	743761	346630	1.14008e+06	6802	109.344
Bent County, Colorado	570	0.116	194	0.21	0.848697	900383	490917	1.30952e+06	5816	154.811
Benton County, Arkansas	17940	0.1	12529	0.188	0.861087	2.91945e+07	1.47308e+07	4.36367e+07	245231	119.049
Benton County, Indiana	680	0.104	381	0.173	0.925442	1.18234e+06	614946	1.74904e+06	8709	135.761
Benton County, Iowa	1710	0.088	988	0.156	0.808651	2.59996e+06	1.34712e+06	3.8512e+06	25720	101.087
Benton County, Minnesota	2890	0.097	1541	0.159	0.93174	5.05333e+06	2.64377e+06	7.46001e+06	39457	128.072
Benton County, Mississippi	1140	0.178	401	0.208	0.948876	2.01431e+06	1.09562e+06	2.93224e+06	8378	240.429
Benton County, Missouri	1980	0.128	749	0.225	0.873947	3.22595e+06	1.7448e+06	4.70578e+06	18825	171.365
Benton County, Oregon	10950	0.151	2701	0.183	0.689562	1.3997e+07	7.78342e+06	2.02069e+07	87455	160.048
Benton County, Tennessee	1870	0.143	749	0.239	0.945102	3.29793e+06	1.77531e+06	4.81914e+06	16173	203.916
Benton County, Washington	14170	0.103	10087	0.201	0.892203	2.39063e+07	1.20265e+07	3.57682e+07	187519	127.488
Benzie County, Michigan	1320	0.094	525	0.157	0.817406	2.01317e+06	1.08436e+06	2.94113e+06	17462	115.289
Bergen County, New Jersey	51920	0.071	21422	0.106	1.17869	1.14256e+08	6.13472e+07	1.67115e+08	930310	122.815
Berkeley County, South Car	16330	0.108	8060	0.166	0.979919	2.99797e+07	1.58196e+07	4.41239e+07	199081	150.59
Berkeley County, West Virg	8460	0.101	4145	0.155	0.88909	1.40896e+07	7.4406e+06	2.07313e+07	110173	127.886
Berks County, Pennsylvania	28170	0.088	15693	0.165	1.01104	5.35034e+07	2.7847e+07	7.91282e+07	414097	129.205
Berkshire County, Massachu	8950	0.085	3342	0.145	1.08203	1.80501e+07	9.77277e+06	2.63202e+07	128563	140.399
Bernalillo County, New Mex	77230	0.149	35540	0.23	0.764337	1.10434e+08	5.86938e+07	1.62119e+08	674777	163.66
Berrien County, Georgia	2000	0.139	1172	0.253	0.990061	3.72437e+06	1.92625e+06	5.52017e+06	18986	196.164
Berrien County, Michigan	14730	0.123	5983	0.171	0.895897	2.46313e+07	1.32433e+07	3.60086e+07	155134	158.774
Bertie County, North Carol	3230	0.194	926	0.252	0.897733	5.38451e+06	2.9692e+06	7.79816e+06	20324	264.934
Bethel Census Area, Alaska	2250	0.196	1884	0.293	0.804833	3.44245e+06	1.68378e+06	5.19808e+06	17885	192.477
Bexar County, Texas	153070	0.112	103346	0.212	1.01392	2.93022e+08	1.48613e+08	4.37222e+08	1858699	157.649
Bibb County, Alabama	2560	0.143	1145	0.241	1.01057	4.83724e+06	2.57805e+06	7.09412e+06	22572	214.303
Bibb County, Georgia	22560	0.195	10351	0.267	0.997308	4.20895e+07	2.23765e+07	6.17819e+07	154194	272.965
Bienville Parish, Louisian	1890	0.176	824	0.259	1.19533	4.22214e+06	2.25567e+06	6.18663e+06	13924	303.227
Big Horn County, Montana	1380	0.157	1145	0.258	1.04976	2.75301e+06	1.34888e+06	4.15473e+06	13214	208.34
Big Horn County, Wyoming	1020	0.115	513	0.17	0.785555	1.50176e+06	790847	2.21187e+06	11931	125.871
Big Stone County, Minnesot	340	0.085	165	0.156	1.16435	741410	391925	1.09051e+06	5098	145.432
Billings County, North Dak	50	0.061	16	0.094	0.744169	69192.8	37888.6	100473	936	73.9239
Bingham County, Idaho	3070	0.099	2279	0.159	0.881752	5.12536e+06	2.56096e+06	7.68574e+06	45261	113.24
Black Hawk County, Iowa	13430	0.129	5002	0.175	0.887199	2.22073e+07	1.2026e+07	3.23796e+07	132821	167.197
Blackford County, Indiana	1130	0.117	488	0.181	1.03317	2.18149e+06	1.16649e+06	3.19548e+06	12364	176.439
Bladen County, North Carol	4930	0.183	2064	0.275	1.07383	9.8865e+06	5.30145e+06	1.44671e+07	34454	286.948
Blaine County, Idaho	1550	0.094	830	0.166	0.770414	2.24121e+06	1.17197e+06	3.30918e+06	21427	104.598
Blaine County, Montana	690	0.149	490	0.246	0.765613	998864	502686	1.49429e+06	6609	151.137
Blaine County, Nebraska	60	0.137	33	0.229	0.75824	85438.4	44536.7	126290	580	147.308
Blaine County, Oklahoma	960	0.126	446	0.205	1.02387	1.83919e+06	976578	2.70089e+06	9777	188.114
Blair County, Pennsylvania	11170	0.112	4891	0.188	1.08528	2.26574e+07	1.20998e+07	3.32043e+07	125917	179.939
Blanco County, Texas	1160	0.132	416	0.199	0.790483	1.70801e+06	927667	2.4877e+06	10918	156.44
Bland County, Virginia	450	0.08	176	0.164	1.03466	868473	468446	1.26813e+06	6612	131.348
Bleckley County, Georgia	1550	0.156	738	0.258	1.00204	2.90766e+06	1.54009e+06	4.27375e+06	12835	226.541
Bledsoe County, Tennessee	1670	0.149	684	0.24	0.997976	3.11119e+06	1.67156e+06	4.54946e+06	14073	221.075
Blount County, Alabama	4460	0.101	3100	0.228	0.946985	7.98085e+06	4.02988e+06	1.1926e+07	57704	138.307
Blount County, Tennessee	10620	0.107	4994	0.187	0.822311	1.63448e+07	8.66822e+06	2.40131e+07	126192	129.523
Blue Earth County, Minneso	5900	0.112	1649	0.128	0.789299	8.64481e+06	4.77425e+06	1.25128e+07	65524	131.934
Boise County, Idaho	710	0.126	238	0.187	0.688293	909358	496350	1.32204e+06	6891	131.963
Bolivar County, Mississipp	6460	0.257	2505	0.297	1.16412	1.40254e+07	7.57057e+06	2.04744e+07	33615	417.237
Bollinger County, Missouri	1250	0.13	618	0.227	0.868119	2.03308e+06	1.07262e+06	2.99247e+06	12282	165.534
Bon Homme County, South Da	500	0.087	199	0.158	0.908126	847209	456307	1.23775e+06	7001	121.013
Bond County, Illinois	1410	0.103	630	0.185	0.867668	2.28747e+06	1.21925e+06	3.3546e+06	17137	133.481
Bonner County, Idaho	4510	0.137	1637	0.194	0.715586	6.01257e+06	3.26258e+06	8.76022e+06	41389	145.27
Bonneville County, Idaho	8020	0.107	5210	0.153	0.868643	1.31386e+07	6.70119e+06	1.9567e+07	108989	120.55
Boone County, Arkansas	3850	0.133	1972	0.238	0.800157	5.77606e+06	3.03566e+06	8.5133e+06	37301	154.85
Boone County, Illinois	2710	0.069	2183	0.154	0.949206	4.88345e+06	2.4058e+06	7.35697e+06	53656	91.0141
Boone County, Indiana	3830	0.085	2166	0.129	0.923366	6.64593e+06	3.45265e+06	9.8352e+06	61884	107.393
Boone County, Iowa	1900	0.093	913	0.155	0.832428	2.96148e+06	1.56711e+06	4.35433e+06	26411	112.13
Boone County, Kentucky	8380	0.092	4569	0.134	1.0992	1.72953e+07	9.02494e+06	2.55557e+07	125656	137.64
Boone County, Missouri	20480	0.149	5405	0.152	0.765599	2.90872e+07	1.61165e+07	4.20496e+07	172773	168.355
Boone County, Nebraska	390	0.095	199	0.161	0.886904	648487	340962	955658	5353	121.145
Boone County, West Virgini	2770	0.151	1356	0.258	1.09678	5.69083e+06	3.00555e+06	8.37314e+06	23645	240.678
Borden County, Texas	60	0.131	51	0.242	1.03952	118630	57858.8	179296	698	169.957
Bosque County, Texas	2120	0.151	964	0.245	0.857953	3.40196e+06	1.81021e+06	4.99205e+06	17953	189.492
Bossier Parish, Louisiana	11260	0.121	6293	0.199	1.09238	2.31085e+07	1.20226e+07	3.41806e+07	124720	185.283
Botetourt County, Virginia	1650	0.062	862	0.128	0.777488	2.40637e+06	1.2619e+06	3.5495e+06	33192	72.4985
Bottineau County, North Da	340	0.064	136	0.1	0.798283	506463	272665	740043	6650	76.1598
Boulder County, Colorado	28020	0.112	8292	0.131	0.860164	4.47733e+07	2.46416e+07	6.48907e+07	313961	142.608
Boundary County, Idaho	1210	0.143	494	0.184	0.695164	1.57014e+06	843829	2.29576e+06	11141	140.933
Bourbon County, Kansas	1540	0.14	893	0.24	0.78466	2.27222e+06	1.17677e+06	3.36627e+06	14751	154.038
Bourbon County, Kentucky	1970	0.128	830	0.181	0.862705	3.17422e+06	1.70115e+06	4.64586e+06	20004	158.679
Bowie County, Texas	14760	0.207	6036	0.271	0.991697	2.73239e+07	1.46824e+07	3.99535e+07	93483	292.288
Bowman County, North Dakot	110	0.044	48	0.061	0.888432	182644	97569.4	267633	3238	56.4064
Box Butte County, Nebraska	880	0.105	564	0.197	0.952048	1.57949e+06	807143	2.35076e+06	11279	140.038
Box Elder County, Utah	4150	0.12	2771	0.164	0.806778	6.31931e+06	3.21026e+06	9.4239e+06	51528	122.638
Boyd County, Kentucky	5680	0.148	2253	0.218	1.07825	1.14266e+07	6.15616e+06	1.66923e+07	48716	234.556
Boyd County, Nebraska	170	0.111	81	0.17	1.0802	343785	182078	505317	2006	171.378
Boyle County, Kentucky	3220	0.136	1034	0.172	0.891807	5.34032e+06	2.92356e+06	7.75523e+06	29650	180.112
Bracken County, Kentucky	860	0.135	406	0.198	1.08682	1.74948e+06	927443	2.57063e+06	8404	208.172
Bradford County, Florida	3450	0.16	1198	0.224	1.13635	7.29896e+06	3.97382e+06	1.06214e+07	26919	271.145
Bradford County, Pennsylva	5140	0.107	2568	0.187	0.892057	8.59247e+06	4.52816e+06	1.26522e+07	61808	139.019
Bradley County, Arkansas	1550	0.183	734	0.282	0.991713	2.87738e+06	1.52489e+06	4.2284e+06	11096	259.316
Bradley County, Tennessee	9770	0.122	4831	0.21	0.893261	1.63508e+07	8.62632e+06	2.40667e+07	102860	158.962
Branch County, Michigan	3370	0.101	1877	0.182	0.919278	5.81971e+06	3.02906e+06	8.60691e+06	43603	133.47
Brantley County, Georgia	1660	0.121	1153	0.246	1.14769	3.59992e+06	1.81795e+06	5.37924e+06	18403	195.616
Braxton County, West Virgi	1610	0.14	655	0.224	0.799568	2.40282e+06	1.29172e+06	3.51286e+06	14463	166.135
Brazoria County, Texas	35660	0.144	18290	0.201	1.15538	7.7253e+07	4.0595e+07	1.13869e+08	338419	228.276
Brazos County, Texas	34620	0.208	9794	0.227	0.944853	6.0732e+07	3.35163e+07	8.79291e+07	209896	289.343
Breathitt County, Kentucky	1940	0.184	803	0.277	1.07234	3.88423e+06	2.08496e+06	5.68178e+06	13476	288.233
Breckinridge County, Kentu	1940	0.126	844	0.182	0.965024	3.49868e+06	1.86954e+06	5.12618e+06	20000	174.934
Bremer County, Iowa	1660	0.086	777	0.143	0.946211	2.9395e+06	1.55965e+06	4.31788e+06	24663	119.187
Brevard County, Florida	61630	0.135	22426	0.213	1.05618	1.21274e+08	6.57938e+07	1.76707e+08	560683	216.297
Brewster County, Texas	900	0.123	356	0.189	0.724168	1.21594e+06	655244	1.77611e+06	9188	132.34
Briscoe County, Texas	180	0.136	84	0.224	0.997654	336050	178357	493576	1672	200.987
Bristol Bay Borough, Alask	90	0.119	35	0.159	0.575339	96576.3	52117	140995	942	102.523
Bristol city, Virginia	1680	0.123	809	0.219	0.939428	2.95529e+06	1.56349e+06	4.34557e+06	17340	170.432
Bristol County, Massachuse	38930	0.089	16341	0.139	1.13008	8.21624e+07	4.40478e+07	1.2024e+08	554868	148.076
Bristol County, Rhode Isla	3450	0.087	1321	0.138	0.992512	6.38481e+06	3.44993e+06	9.31707e+06	49228	129.699
Broadwater County, Montana	440	0.098	175	0.151	0.756651	621181	334587	907509	5692	109.132
Bronx County, New York	156620	0.146	85858	0.234	1.40126	4.12125e+08	2.14914e+08	6.09095e+08	1436785	286.838
Brooke County, West Virgin	2260	0.117	788	0.185	1.01754	4.28168e+06	2.3304e+06	6.23136e+06	23473	182.409
Brookings County, South Da	3240	0.121	923	0.139	0.723082	4.35006e+06	2.39968e+06	6.2991e+06	33435	130.105
Brooks County, Georgia	1810	0.148	865	0.253	0.927088	3.14166e+06	1.6634e+06	4.61832e+06	15645	200.809
Brooks County, Texas	680	0.125	584	0.334	1.43594	1.85787e+06	904318	2.80975e+06	7217	257.43
Broome County, New York	18240	0.115	7911	0.204	0.793481	2.70458e+07	1.44562e+07	3.96229e+07	197381	137.024
Broomfield County, Colorad	4220	0.089	1813	0.119	0.906369	7.14629e+06	3.8231e+06	1.04662e+07	62449	114.434
Broward County, Florida	191130	0.131	74732	0.186	1.24816	4.44982e+08	2.40025e+08	6.49752e+08	1863780	238.752
Brown County, Illinois	560	0.097	162	0.155	0.889075	924638	509598	1.33939e+06	6836	135.26
Brown County, Indiana	1200	0.1	525	0.178	0.792572	1.77758e+06	949362	2.60497e+06	14965	118.782
Brown County, Kansas	910	0.124	523	0.213	0.975865	1.66949e+06	865589	2.47237e+06	9810	170.182
Brown County, Minnesota	1400	0.071	713	0.13	0.82848	2.17446e+06	1.14353e+06	3.20421e+06	25327	85.8555
Brown County, Nebraska	300	0.124	145	0.232	0.974758	547619	289605	805350	3022	181.211
Brown County, Ohio	4140	0.122	2290	0.223	1.03061	8.01399e+06	4.17462e+06	1.18486e+07	44059	181.892
Brown County, South Dakota	2880	0.098	1252	0.139	0.853725	4.59481e+06	2.45544e+06	6.73205e+06	38430	119.563
Brown County, Texas	4620	0.158	2219	0.254	0.975029	8.43459e+06	4.4635e+06	1.24013e+07	37935	222.343
Brown County, Wisconsin	17420	0.09	9790	0.157	0.840363	2.75063e+07	1.43009e+07	4.06952e+07	256621	107.187
Brule County, South Dakota	400	0.1	230	0.169	0.824868	620301	321591	918631	5312	116.774
Brunswick County, North Ca	12070	0.122	4832	0.236	0.892913	2.0111e+07	1.08264e+07	2.9387e+07	119167	168.763
Brunswick County, Virginia	2320	0.17	602	0.203	0.883595	3.80214e+06	2.10863e+06	5.4946e+06	16573	229.418
Bryan County, Georgia	2520	0.104	1942	0.196	0.940165	4.49121e+06	2.22996e+06	6.74881e+06	34104	131.692
Bryan County, Oklahoma	5040	0.148	2346	0.225	1.19525	1.12724e+07	5.98431e+06	1.65549e+07	44529	253.148
Buchanan County, Iowa	1450	0.094	893	0.159	0.845968	2.31012e+06	1.18702e+06	3.43171e+06	21031	109.843
Buchanan County, Missouri	8890	0.129	4024	0.196	1.03507	1.72093e+07	9.1613e+06	2.5249e+07	89415	192.466
Buchanan County, Virginia	2770	0.146	1068	0.256	1.01008	5.21767e+06	2.81769e+06	7.6155e+06	23158	225.308
Buckingham County, Virgini	1860	0.136	580	0.175	0.821761	2.84135e+06	1.55855e+06	4.1232e+06	17030	166.844
Bucks County, Pennsylvania	37930	0.077	16644	0.124	1.09215	7.7428e+07	4.13408e+07	1.13479e+08	626220	123.643
Buena Vista city, Virginia	710	0.135	318	0.23	0.860422	1.14228e+06	608707	1.6753e+06	6610	172.811
Buena Vista County, Iowa	1220	0.08	834	0.161	0.779595	1.79634e+06	909356	2.68203e+06	20445	87.8622
Buffalo County, Nebraska	4140	0.112	1947	0.172	0.839381	6.50396e+06	3.44926e+06	9.5554e+06	48402	134.374
Buffalo County, South Dako	260	0.207	231	0.293	1.35252	669932	323901	1.01534e+06	2052	326.478
Buffalo County, Wisconsin	930	0.089	463	0.165	0.806887	1.40613e+06	741301	2.07021e+06	13256	106.075
Bullitt County, Kentucky	5470	0.092	2675	0.148	1.06705	1.0933e+07	5.77477e+06	1.60855e+07	77727	140.659
Bulloch County, Georgia	11250	0.192	3520	0.243	0.978189	2.04579e+07	1.12192e+07	2.96898e+07	73141	279.706
Bullock County, Alabama	1830	0.221	633	0.278	0.861447	2.93483e+06	1.59828e+06	4.27028e+06	10552	278.13
Buncombe County, North Car	23310	0.116	9490	0.196	0.773979	3.36756e+07	1.81025e+07	4.92341e+07	250112	134.642
Bureau County, Illinois	2320	0.088	1359	0.182	0.88112	3.84485e+06	1.98866e+06	5.69865e+06	33822	113.679
Burke County, Georgia	3130	0.186	1786	0.296	0.820284	4.82598e+06	2.5044e+06	7.14463e+06	22838	211.313
Burke County, North Caroli	9050	0.127	4206	0.235	0.861095	1.45819e+07	7.74247e+06	2.14142e+07	89082	163.691
Burke County, North Dakota	110	0.066	67	0.122	0.75017	155360	79947.9	230672	2239	69.3882
Burleigh County, North Dak	3600	0.052	1730	0.084	0.801644	5.40372e+06	2.85944e+06	7.94523e+06	90560	59.67
Burleson County, Texas	2050	0.153	959	0.238	1.0055	3.85751e+06	2.04685e+06	5.66624e+06	17417	221.48
Burlington County, New Jer	31410	0.089	11164	0.114	1.04669	6.12304e+07	3.32783e+07	8.9159e+07	450236	135.996
Burnet County, Texas	4890	0.14	2251	0.232	0.957988	8.764e+06	4.65778e+06	1.28659e+07	44584	196.573
Burnett County, Wisconsin	1310	0.105	587	0.21	0.791124	1.93786e+06	1.03262e+06	2.84217e+06	15259	126.998
Burt County, Nebraska	550	0.107	258	0.176	0.935928	963388	511047	1.41525e+06	6594	146.101
Butler County, Alabama	2930	0.189	1271	0.269	0.996151	5.45423e+06	2.91528e+06	7.99063e+06	20280	268.946
Butler County, Iowa	1080	0.094	563	0.163	0.900567	1.82433e+06	956913	2.69074e+06	14933	122.168
Butler County, Kansas	5460	0.111	3228	0.187	0.889229	9.13405e+06	4.71878e+06	1.35436e+07	66264	137.843
Butler County, Kentucky	1320	0.133	659	0.226	1.14337	2.82825e+06	1.49058e+06	4.16441e+06	12828	220.475
Butler County, Missouri	4960	0.151	2200	0.219	0.92045	8.535e+06	4.55244e+06	1.25135e+07	42887	199.011
Butler County, Nebraska	600	0.097	335	0.172	0.850773	958991	498991	1.41842e+06	8205	116.879
Butler County, Ohio	33190	0.117	16780	0.186	1.04376	6.49355e+07	3.41764e+07	9.56594e+07	373638	173.792
Butler County, Pennsylvani	13290	0.09	5599	0.144	0.966303	2.39854e+07	1.28545e+07	3.51054e+07	185974	128.972
Butte County, California	29710	0.167	10047	0.221	0.987833	5.46191e+07	2.97938e+07	7.94246e+07	223877	243.969
Butte County, Idaho	250	0.124	95	0.174	1.05046	489621	264722	714321	2592	188.897
Butte County, South Dakota	750	0.096	340	0.136	0.607149	851648	453303	1.24958e+06	10268	82.9419
Butts County, Georgia	2600	0.141	1202	0.239	0.959577	4.66792e+06	2.47979e+06	6.85374e+06	23479	198.812
Cabarrus County, North Car	15550	0.11	9032	0.178	0.931291	2.72321e+07	1.41004e+07	4.0347e+07	192296	141.616
Cabell County, West Virgin	11040	0.143	3590	0.187	0.967185	1.98607e+07	1.08635e+07	2.8851e+07	96623	205.549
Cache County, Utah	11720	0.143	5961	0.162	0.768728	1.689e+07	8.8836e+06	2.48873e+07	118824	142.143
Caddo County, Oklahoma	3310	0.15	1782	0.238	0.982407	6.10379e+06	3.18979e+06	9.0143e+06	29510	206.838
Caddo Parish, Louisiana	33480	0.175	14924	0.242	1.03025	6.44899e+07	3.43816e+07	9.45675e+07	253125	254.775
Calaveras County, Californ	4670	0.127	1593	0.198	0.958741	8.33359e+06	4.543e+06	1.21211e+07	44787	186.072
Calcasieu Parish, Louisian	18650	0.126	10314	0.21	0.971393	3.40271e+07	1.77257e+07	5.03085e+07	197233	172.522
Caldwell County, Kentucky	1370	0.139	585	0.201	0.861148	2.204e+06	1.17975e+06	3.22725e+06	12758	172.755
Caldwell County, Missouri	770	0.112	384	0.175	0.899227	1.29749e+06	683904	1.9104e+06	9057	143.259
Caldwell County, North Car	8120	0.126	3697	0.215	0.877985	1.33347e+07	7.09463e+06	1.95683e+07	81623	163.369
Caldwell County, Texas	3910	0.13	2129	0.22	1.19699	8.7874e+06	4.5861e+06	1.29836e+07	39848	220.523
Caldwell Parish, Louisiana	1130	0.147	589	0.254	1.36445	2.892e+06	1.51695e+06	4.26544e+06	9997	289.287
Caledonia County, Vermont	2600	0.106	1072	0.17	0.822539	3.99274e+06	2.14394e+06	5.83977e+06	30859	129.386
Calhoun County, Alabama	13630	0.151	6325	0.247	0.999336	2.54865e+07	1.35344e+07	3.74259e+07	115883	219.933
Calhoun County, Arkansas	660	0.156	249	0.244	0.904167	1.11245e+06	601814	1.62264e+06	5210	213.522
Calhoun County, Florida	1650	0.144	596	0.194	1.13329	3.48348e+06	1.89093e+06	5.07467e+06	14550	239.414
Calhoun County, Georgia	1080	0.208	329	0.27	0.796701	1.59901e+06	878427	2.31907e+06	6443	248.178
Calhoun County, Illinois	370	0.095	175	0.168	0.852359	590327	312888	867468	4962	118.97
Calhoun County, Iowa	860	0.11	378	0.185	0.870565	1.39942e+06	747069	2.05111e+06	9876	141.699
Calhoun County, Michigan	12160	0.118	5261	0.167	0.974203	2.21362e+07	1.18347e+07	3.24274e+07	134691	164.348
Calhoun County, Mississipp	1850	0.166	922	0.257	0.983363	3.40899e+06	1.79699e+06	5.01917e+06	14724	231.526
Calhoun County, South Caro	1780	0.15	569	0.187	0.894648	2.96132e+06	1.62168e+06	4.29995e+06	14886	198.933
Calhoun County, Texas	2000	0.123	1407	0.253	1.01125	3.82311e+06	1.92685e+06	5.71652e+06	21805	175.332
Calhoun County, West Virgi	890	0.148	343	0.234	0.97088	1.61137e+06	870217	2.35186e+06	7482	215.366
Callahan County, Texas	1760	0.17	776	0.239	0.967326	3.18243e+06	1.69842e+06	4.66493e+06	13596	234.071
Callaway County, Missouri	4040	0.115	1680	0.174	0.849165	6.4059e+06	3.43711e+06	9.37183e+06	44693	143.331
Calloway County, Kentucky	4790	0.153	1331	0.188	0.807278	7.17778e+06	3.9654e+06	1.0388e+07	38302	187.4
Calumet County, Wisconsin	2230	0.06	1732	0.137	0.741213	3.13413e+06	1.55404e+06	4.71165e+06	49653	63.1207
Calvert County, Maryland	4370	0.064	2855	0.13	1.0727	8.84224e+06	4.5062e+06	1.31721e+07	90527	97.6751
Camas County, Idaho	90	0.131	50	0.198	0.715101	120895	62943.2	178775	968	124.892
Cambria County, Pennsylvan	13340	0.12	5531	0.208	1.07742	2.68363e+07	1.44029e+07	3.92578e+07	137762	194.802
Camden County, Georgia	4790	0.123	2878	0.22	0.989727	8.92249e+06	4.59979e+06	1.32395e+07	52092	171.283
Camden County, Missouri	4410	0.123	1771	0.215	0.863448	7.10585e+06	3.82429e+06	1.03844e+07	44152	160.941
Camden County, New Jersey	43240	0.11	17791	0.149	1.15177	9.29769e+07	4.9934e+07	1.35979e+08	511145	181.899
Camden County, North Carol	820	0.105	488	0.201	0.857774	1.32348e+06	683142	1.96298e+06	10228	129.397
Cameron County, Pennsylvan	470	0.119	181	0.214	1.02053	894451	483076	1.30546e+06	4807	186.073
Cameron County, Texas	28730	0.1	38155	0.288	1.1973	6.67415e+07	2.90978e+07	1.04294e+08	418785	159.369
Cameron Parish, Louisiana	300	0.059	253	0.161	0.831824	474505	231777	716813	6739	70.4118
Camp County, Texas	1770	0.19	877	0.265	1.07526	3.56594e+06	1.8809e+06	5.2491e+06	12631	282.317
Campbell County, Kentucky	8090	0.113	3286	0.165	0.990455	1.49558e+07	8.04117e+06	2.18639e+07	91456	163.53
Campbell County, South Dak	90	0.08	59	0.148	0.754199	128048	65223.9	190783	1553	82.4519
Campbell County, Tennessee	4650	0.146	2017	0.245	1.02978	8.94822e+06	4.78285e+06	1.31094e+07	40008	223.661
Campbell County, Virginia	4340	0.099	1672	0.148	0.809804	6.554e+06	3.53958e+06	9.56572e+06	55061	119.032
Campbell County, Wyoming	4010	0.116	2386	0.173	0.935139	7.05583e+06	3.64211e+06	1.04651e+07	48473	145.562
Canadian County, Oklahoma	10350	0.109	6163	0.179	0.953738	1.8574e+07	9.58667e+06	2.75496e+07	129571	143.35
Candler County, Georgia	1230	0.15	728	0.264	1.1118	2.57278e+06	1.32894e+06	3.815e+06	10962	234.7
Cannon County, Tennessee	1270	0.116	579	0.201	1.08578	2.57927e+06	1.3721e+06	3.78518e+06	13855	186.162
Canyon County, Idaho	16240	0.114	10773	0.177	0.82654	2.53301e+07	1.28802e+07	3.77622e+07	202782	124.913
Cape Girardeau County, Mis	8380	0.137	2936	0.175	0.808347	1.26133e+07	6.86261e+06	1.83592e+07	78089	161.524
Cape May County, New Jerse	9210	0.118	3105	0.181	1.12494	1.92809e+07	1.05197e+07	2.80351e+07	95404	202.097
Carbon County, Montana	810	0.096	312	0.163	0.818342	1.23611e+06	667585	1.80412e+06	10340	119.546
Carbon County, Pennsylvani	4960	0.096	2416	0.189	1.05672	9.81684e+06	5.18738e+06	1.44412e+07	64330	152.601
Carbon County, Utah	2240	0.147	1065	0.193	0.824705	3.45829e+06	1.832e+06	5.08281e+06	20733	166.801
Carbon County, Wyoming	1330	0.111	631	0.168	0.801943	1.9966e+06	1.05791e+06	2.93427e+06	15696	127.204
Caribou County, Idaho	510	0.104	282	0.144	0.883297	846110	440772	1.25095e+06	6813	124.191
Carlisle County, Kentucky	450	0.115	234	0.214	0.903207	762325	399973	1.12425e+06	4954	153.881
Carlton County, Minnesota	2570	0.094	1257	0.156	0.794858	3.8264e+06	2.02106e+06	5.62975e+06	35482	107.841
Caroline County, Maryland	2510	0.101	1626	0.208	1.16456	5.51236e+06	2.81263e+06	8.2083e+06	32653	168.816
Caroline County, Virginia	2350	0.103	1096	0.161	0.866111	3.80879e+06	2.02162e+06	5.59407e+06	29640	128.502
Carroll County, Arkansas	2500	0.116	1346	0.22	0.80699	3.78695e+06	1.97901e+06	5.59271e+06	27690	136.762
Carroll County, Georgia	11580	0.135	6319	0.227	0.949414	2.06433e+07	1.07709e+07	3.05038e+07	113756	181.47
Carroll County, Illinois	1120	0.094	465	0.161	0.82768	1.73091e+06	928860	2.53219e+06	14793	117.009
Carroll County, Indiana	1470	0.096	725	0.156	0.951763	2.62114e+06	1.38323e+06	3.85766e+06	20007	131.011
Carroll County, Iowa	1410	0.09	712	0.143	0.700153	1.85043e+06	974037	2.72583e+06	20555	90.0235
Carroll County, Kentucky	1120	0.139	647	0.238	1.10638	2.32985e+06	1.20719e+06	3.45108e+06	10776	216.207
Carroll County, Maryland	6760	0.052	5086	0.135	1.13508	1.45344e+07	7.24612e+06	2.18112e+07	167535	86.7546
Carroll County, Mississipp	1330	0.161	460	0.223	1.03706	2.56778e+06	1.3984e+06	3.7362e+06	10301	249.275
Carroll County, Missouri	910	0.131	414	0.201	0.887538	1.51064e+06	803786	2.21676e+06	9009	167.682
Carroll County, New Hampsh	3050	0.077	1084	0.136	0.870047	4.94223e+06	2.68608e+06	7.19649e+06	47416	104.231
Carroll County, Ohio	2620	0.118	1312	0.219	0.958933	4.7084e+06	2.48067e+06	6.93361e+06	28108	167.511
Carroll County, Tennessee	3340	0.149	1296	0.214	0.976296	6.08158e+06	3.28251e+06	8.87813e+06	28417	214.012
Carroll County, Virginia	2260	0.094	975	0.169	0.927756	3.91776e+06	2.09511e+06	5.73861e+06	29733	131.765
Carson City, Nevada	5390	0.125	2572	0.228	0.881564	8.89588e+06	4.71078e+06	1.30764e+07	54412	163.491
Carson County, Texas	560	0.125	304	0.195	0.91642	963487	503019	1.4234e+06	6027	159.862
Carter County, Kentucky	3190	0.151	1420	0.23	0.974615	5.81266e+06	3.09932e+06	8.52323e+06	27292	212.98
Carter County, Missouri	700	0.148	327	0.216	0.84455	1.10633e+06	587117	1.62498e+06	6249	177.041
Carter County, Montana	100	0.093	44	0.171	0.537763	100519	53655.8	147334	1295	77.6206
Carter County, Oklahoma	5360	0.148	2719	0.22	1.03045	1.03537e+07	5.44729e+06	1.52545e+07	48530	213.346
Carter County, Tennessee	6430	0.141	2694	0.245	0.929599	1.11628e+07	5.98543e+06	1.63351e+07	56707	196.85
Carteret County, North Car	6330	0.113	2617	0.207	0.895249	1.05806e+07	5.67998e+06	1.54765e+07	68537	154.377
Carver County, Minnesota	3820	0.055	2482	0.091	0.796083	5.73533e+06	2.92516e+06	8.54155e+06	97143	59.0401
Cascade County, Montana	7470	0.118	3374	0.183	0.797361	1.1139e+07	5.93105e+06	1.63417e+07	82049	135.761
Casey County, Kentucky	1650	0.134	773	0.215	1.15424	3.56424e+06	1.89096e+06	5.23573e+06	15928	223.772
Cass County, Illinois	820	0.083	528	0.165	0.808731	1.25039e+06	638551	1.86138e+06	13068	95.6837
Cass County, Indiana	2870	0.099	1714	0.186	0.977871	5.28119e+06	2.72476e+06	7.83427e+06	38324	137.804
Cass County, Iowa	1070	0.102	620	0.207	0.827715	1.66535e+06	862553	2.46711e+06	13433	123.974
Cass County, Michigan	4030	0.099	1813	0.163	0.954921	7.19634e+06	3.83321e+06	1.0556e+07	51795	138.939
Cass County, Minnesota	2210	0.098	1265	0.208	0.809982	3.36494e+06	1.74552e+06	4.98231e+06	28633	117.52
Cass County, Missouri	7500	0.099	3819	0.15	0.958756	1.34806e+07	7.08948e+06	1.98644e+07	101324	133.045
Cass County, Nebraska	1730	0.09	1014	0.163	0.891559	2.90108e+06	1.5004e+06	4.29995e+06	25463	113.933
Cass County, North Dakota	10210	0.079	3372	0.091	0.821625	1.56067e+07	8.52741e+06	2.26804e+07	166852	93.5361
Cass County, Texas	4900	0.208	1996	0.291	1.01494	9.28296e+06	4.98985e+06	1.3572e+07	30346	305.904
Cassia County, Idaho	1440	0.091	1186	0.155	0.755277	2.06632e+06	1.01382e+06	3.11702e+06	23441	88.1496
Castro County, Texas	490	0.09	489	0.206	1.03503	970632	457640	1.48261e+06	7875	123.255
Caswell County, North Caro	2990	0.16	1061	0.241	0.91837	5.11398e+06	2.77976e+06	7.44625e+06	23094	221.442
Catahoula Parish, Louisian	1310	0.165	547	0.245	1.1434	2.7971e+06	1.50025e+06	4.09271e+06	10145	275.713
Catawba County, North Caro	14010	0.117	7460	0.209	0.820036	2.15597e+07	1.12813e+07	3.18258e+07	155461	138.682
Catoosa County, Georgia	4520	0.09	3095	0.199	0.959882	8.19478e+06	4.14738e+06	1.22362e+07	65645	124.835
Catron County, New Mexico	540	0.18	171	0.308	0.60429	606732	332468	880789	3547	171.055
Cattaraugus County, New Yo	6650	0.11	3868	0.216	0.841111	1.05186e+07	5.44537e+06	1.55852e+07	78506	133.984
Cavalier County, North Dak	110	0.035	56	0.072	0.799141	164799	86670	242838	3867	42.6167
Cayuga County, New York	5920	0.095	2932	0.182	0.823784	9.13728e+06	4.81978e+06	1.34499e+07	78783	115.98
Cecil County, Maryland	6440	0.082	4202	0.175	1.18013	1.43352e+07	7.30689e+06	2.13536e+07	102175	140.301
Cedar County, Iowa	1200	0.085	576	0.135	0.738959	1.66035e+06	878699	2.44115e+06	18389	90.2905
Cedar County, Missouri	1560	0.147	686	0.206	0.870807	2.5392e+06	1.35547e+06	3.72173e+06	13932	182.257
Cedar County, Nebraska	610	0.094	383	0.179	0.803106	923074	473059	1.37247e+06	8657	106.627
Centre County, Pennsylvani	17250	0.128	3675	0.15	0.935903	2.98839e+07	1.67347e+07	4.30261e+07	159178	187.739
Cerro Gordo County, Iowa	3640	0.106	1512	0.168	0.723906	4.92019e+06	2.64021e+06	7.19798e+06	43303	113.622
Chaffee County, Colorado	1460	0.094	450	0.155	0.814242	2.20956e+06	1.21292e+06	3.20547e+06	18507	119.391
Chambers County, Alabama	4530	0.169	1787	0.245	0.800725	6.76691e+06	3.64739e+06	9.88357e+06	34018	198.921
Chambers County, Texas	4170	0.152	2283	0.216	1.2093	9.46933e+06	4.9388e+06	1.39943e+07	38072	248.722
Champaign County, Illinois	23750	0.142	6538	0.166	0.866983	3.82171e+07	2.11247e+07	5.52982e+07	206420	185.142
Champaign County, Ohio	3240	0.108	1725	0.189	0.968128	5.88637e+06	3.08014e+06	8.68926e+06	39175	150.258
Chariton County, Missouri	710	0.12	298	0.173	0.826782	1.0963e+06	587736	1.60436e+06	7615	143.965
Charles City County, Virgi	750	0.127	198	0.172	0.734424	1.02183e+06	566161	1.47721e+06	7086	144.204
Charles County, Maryland	11740	0.101	5229	0.136	1.11787	2.45367e+07	1.30823e+07	3.59795e+07	154357	158.961
Charles Mix County, South	760	0.117	541	0.197	0.911183	1.30948e+06	658757	1.95922e+06	9277	141.153
Charleston County, South C	37970	0.125	12919	0.168	0.90654	6.40657e+07	3.49314e+07	9.31765e+07	380673	168.296
Charlevoix County, Michiga	1980	0.095	841	0.158	0.857252	3.17063e+06	1.69798e+06	4.64184e+06	26172	121.146
Charlotte County, Florida	18840	0.128	4823	0.217	1.075	3.75589e+07	2.08449e+07	5.42624e+07	169642	221.401
Charlotte County, Virginia	1430	0.149	559	0.21	0.797189	2.12637e+06	1.147e+06	3.10486e+06	12232	173.837
Charlottesville city, Virg	5940	0.154	1056	0.149	0.717826	7.88061e+06	4.44553e+06	1.13142e+07	45538	173.056
Charlton County, Georgia	1340	0.128	612	0.243	1.22761	3.07702e+06	1.63661e+06	4.51594e+06	12968	237.278
Chase County, Kansas	240	0.114	119	0.196	0.71453	321310	169466	472984	2694	119.269
Chase County, Nebraska	240	0.078	163	0.159	0.885258	401199	203297	598812	4061	98.7931
Chatham County, Georgia	33920	0.154	13613	0.218	0.880448	5.57309e+07	2.99954e+07	8.14424e+07	282613	197.199
Chatham County, North Caro	5510	0.101	2609	0.187	0.889913	9.17862e+06	4.86435e+06	1.34882e+07	68778	133.453
Chattahoochee County, Geor	1470	0.161	602	0.219	0.873828	2.39791e+06	1.28834e+06	3.50642e+06	11882	201.81
Chattooga County, Georgia	2670	0.137	1398	0.252	1.00189	5.01806e+06	2.6308e+06	7.40252e+06	25046	200.354
Chautauqua County, Kansas	360	0.129	162	0.228	1.01386	682530	363548	1.00118e+06	3470	196.695
Chautauqua County, New Yor	11360	0.109	6162	0.224	0.799047	1.70414e+07	8.89785e+06	2.51752e+07	131748	129.349
Chaves County, New Mexico	7020	0.147	4545	0.256	0.846365	1.12044e+07	5.71742e+06	1.66837e+07	65610	170.773
Cheatham County, Tennessee	2950	0.097	1647	0.177	1.04503	5.79164e+06	3.01358e+06	8.56626e+06	39575	146.346
Cheboygan County, Michigan	2640	0.126	1057	0.231	0.900975	4.43849e+06	2.38936e+06	6.48571e+06	25579	173.521
Chelan County, Washington	5380	0.095	3258	0.18	0.822481	8.32972e+06	4.28975e+06	1.23643e+07	74761	111.418
Chemung County, New York	7810	0.114	3914	0.204	0.863612	1.26404e+07	6.65917e+06	1.86149e+07	87742	144.063
Chenango County, New York	3760	0.097	2062	0.196	0.764926	5.40099e+06	2.81636e+06	7.98246e+06	49286	109.585
Cherokee County, Alabama	2370	0.115	1191	0.224	0.96444	4.28391e+06	2.25616e+06	6.30936e+06	25897	165.421
Cherokee County, Georgia	12300	0.072	10145	0.169	0.99084	2.31557e+07	1.13581e+07	3.49333e+07	230629	100.403
Cherokee County, Iowa	930	0.101	415	0.168	0.766354	1.33255e+06	710353	1.95412e+06	11752	113.389
Cherokee County, Kansas	2020	0.128	1143	0.228	0.977651	3.71128e+06	1.92793e+06	5.49239e+06	20737	178.969
Cherokee County, North Car	2720	0.122	1174	0.241	0.769107	3.90891e+06	2.09028e+06	5.72573e+06	27226	143.573
Cherokee County, Oklahoma	6030	0.162	2785	0.251	0.885289	9.98768e+06	5.30638e+06	1.4664e+07	48267	206.926
Cherokee County, South Car	5810	0.136	2973	0.222	0.840599	9.15697e+06	4.81306e+06	1.34959e+07	56274	162.721
Cherokee County, Texas	6870	0.18	3575	0.273	1.07128	1.38041e+07	7.24206e+06	2.03585e+07	51257	269.311
Cherry County, Nebraska	480	0.105	194	0.16	0.893375	800321	430487	1.16981e+06	5781	138.44
Chesapeake city, Virginia	17940	0.102	7516	0.131	0.893114	2.99222e+07	1.60442e+07	4.37867e+07	233194	128.315
Cheshire County, New Hamps	5300	0.085	1890	0.134	0.857965	8.46931e+06	4.60187e+06	1.23335e+07	76320	110.971
Chester County, Pennsylvan	29640	0.076	14202	0.118	1.03848	5.76312e+07	3.05054e+07	8.47275e+07	512028	112.555
Chester County, South Caro	4030	0.162	1696	0.225	0.926405	6.97277e+06	3.73728e+06	1.02051e+07	32435	214.977
Chester County, Tennessee	1780	0.132	764	0.195	0.9752	3.24317e+06	1.73517e+06	4.74967e+06	17355	186.872
Chesterfield County, South	5190	0.146	2266	0.213	0.885979	8.59376e+06	4.59059e+06	1.25929e+07	46083	186.484
Chesterfield County, Virgi	20230	0.081	9042	0.111	0.897461	3.39466e+07	1.80934e+07	4.97837e+07	331839	102.299
Cheyenne County, Colorado	140	0.094	86	0.14	1.09403	288429	148256	428414	2071	139.271
Cheyenne County, Kansas	200	0.096	105	0.178	1.16162	435840	228427	643010	2679	162.688
Cheyenne County, Nebraska	770	0.1	420	0.174	0.866132	1.25224e+06	653402	1.85034e+06	10090	124.107
Chickasaw County, Iowa	900	0.097	462	0.16	0.916571	1.54677e+06	812722	2.27997e+06	12164	127.16
Chickasaw County, Mississi	2420	0.186	1183	0.271	0.903913	4.09736e+06	2.1643e+06	6.02829e+06	17357	236.064
Chicot County, Arkansas	2010	0.233	739	0.288	0.897629	3.36203e+06	1.82251e+06	4.90023e+06	11189	300.477
Childress County, Texas	1040	0.184	348	0.244	0.824454	1.59548e+06	870963	2.31943e+06	7059	226.021
Chilton County, Alabama	4050	0.122	2571	0.243	0.957144	7.30624e+06	3.73861e+06	1.0869e+07	43817	166.745
Chippewa County, Michigan	4240	0.137	1450	0.199	0.95559	7.54167e+06	4.11054e+06	1.097e+07	38330	196.756
Chippewa County, Minnesota	750	0.081	431	0.155	0.887488	1.25134e+06	648797	1.85312e+06	12126	103.195
Chippewa County, Wisconsin	4470	0.092	2468	0.17	0.902914	7.58034e+06	3.9496e+06	1.12066e+07	63355	119.649
Chisago County, Minnesota	2650	0.064	1481	0.116	0.891654	4.43917e+06	2.30956e+06	6.56614e+06	54041	82.1445
Chittenden County, Vermont	13560	0.104	4039	0.134	0.806584	2.03196e+07	1.11786e+07	2.9454e+07	160510	126.594
Choctaw County, Alabama	1950	0.185	706	0.256	1.07479	3.90447e+06	2.11908e+06	5.68835e+06	13287	293.857
Choctaw County, Mississipp	1100	0.171	485	0.254	0.92084	1.89343e+06	1.0105e+06	2.77547e+06	8320	227.576
Choctaw County, Oklahoma	2260	0.198	1062	0.291	1.32792	5.61684e+06	2.97903e+06	8.25183e+06	15051	373.187
Chouteau County, Montana	580	0.132	309	0.216	0.848203	923218	483053	1.36286e+06	5837	158.167
Chowan County, North Carol	2000	0.174	790	0.258	0.85196	3.17883e+06	1.71322e+06	4.64311e+06	14556	218.387
Christian County, Illinois	2760	0.103	1324	0.184	0.927573	4.79348e+06	2.53698e+06	7.04751e+06	33888	141.451
Christian County, Kentucky	9170	0.172	3991	0.194	0.883268	1.51366e+07	8.08804e+06	2.21781e+07	73936	204.726
Christian County, Missouri	6150	0.101	3487	0.162	0.845986	9.77796e+06	5.07818e+06	1.44718e+07	82053	119.166
Churchill County, Nevada	2490	0.134	1206	0.215	0.91065	4.24649e+06	2.24525e+06	6.24553e+06	24148	175.853
Cibola County, New Mexico	3750	0.181	2029	0.304	0.764195	5.3798e+06	2.80979e+06	7.94671e+06	27373	196.537
Cimarron County, Oklahoma	180	0.102	108	0.202	1.05921	358817	185014	532391	2269	158.139
Citrus County, Florida	17000	0.142	5446	0.258	0.990258	3.13057e+07	1.71411e+07	4.54595e+07	140453	222.891
Clackamas County, Oregon	32590	0.106	15383	0.175	0.782282	4.77197e+07	2.52979e+07	7.01175e+07	394967	120.82
Claiborne County, Mississi	2150	0.298	674	0.337	1.2501	4.99668e+06	2.73984e+06	7.25183e+06	9209	542.586
Claiborne County, Tennesse	3650	0.143	1425	0.233	1.02572	6.98323e+06	3.76725e+06	1.01963e+07	31701	220.284
Claiborne Parish, Louisian	2630	0.197	892	0.288	1.14212	5.59044e+06	3.04885e+06	8.13e+06	16452	339.803
Clallam County, Washington	8070	0.134	3104	0.241	0.725639	1.09199e+07	5.89823e+06	1.59371e+07	72969	149.652
Clare County, Michigan	3160	0.129	1401	0.228	1.01078	5.97118e+06	3.18506e+06	8.75446e+06	30608	195.085
Clarendon County, South Ca	4660	0.172	1625	0.232	0.950524	8.24716e+06	4.48866e+06	1.20026e+07	34056	242.165
Clarion County, Pennsylvan	4070	0.129	1481	0.201	0.96599	7.32497e+06	3.97395e+06	1.06731e+07	38939	188.114
Clark County, Arkansas	3340	0.183	1113	0.252	0.773056	4.80424e+06	2.62336e+06	6.98339e+06	22684	211.79
Clark County, Idaho	60	0.096	62	0.197	0.718974	82682	38665	126610	960	86.1271
Clark County, Illinois	1270	0.102	753	0.206	0.887533	2.12069e+06	1.09517e+06	3.14487e+06	16089	131.81
Clark County, Indiana	9460	0.108	4100	0.156	1.08755	1.92253e+07	1.02768e+07	2.8165e+07	113993	168.654
Clark County, Kansas	180	0.111	100	0.189	1.20357	406951	211876	601784	2131	190.967
Clark County, Kentucky	3440	0.124	1408	0.174	0.997292	6.40421e+06	3.44101e+06	9.3646e+06	35706	179.359
Clark County, Missouri	690	0.131	312	0.195	0.856236	1.1049e+06	588250	1.62102e+06	6860	161.065
Clark County, Nevada	193530	0.123	101027	0.205	1.17366	4.26058e+08	2.23444e+08	6.28434e+08	2070153	205.81
Clark County, Ohio	14400	0.137	7089	0.227	1.05597	2.84866e+07	1.50359e+07	4.19222e+07	136175	209.191
Clark County, South Dakota	280	0.102	160	0.185	0.779354	410190	212826	607304	3639	112.72
Clark County, Washington	39280	0.116	21210	0.187	0.900481	6.63981e+07	3.4687e+07	9.80711e+07	450893	147.259
Clark County, Wisconsin	2090	0.086	1871	0.184	0.937333	3.73315e+06	1.80214e+06	5.66066e+06	34486	108.251
Clarke County, Alabama	4260	0.222	1506	0.268	0.8323	6.6029e+06	3.59009e+06	9.61321e+06	24847	265.743
Clarke County, Georgia	19930	0.198	5303	0.25	0.871423	3.22216e+07	1.78451e+07	4.65889e+07	122037	264.032
Clarke County, Iowa	700	0.1	423	0.189	1.07022	1.41017e+06	726430	2.09299e+06	9273	152.072
Clarke County, Mississippi	2010	0.162	891	0.234	1.09458	4.11301e+06	2.19394e+06	6.03013e+06	16203	253.843
Clarke County, Virginia	810	0.072	440	0.142	0.78238	1.1898e+06	621124	1.75778e+06	14307	83.1618
Clatsop County, Oregon	3890	0.129	1541	0.208	0.978483	7.10138e+06	3.82632e+06	1.03734e+07	37660	188.566
Clay County, Alabama	1410	0.134	659	0.226	0.910146	2.40157e+06	1.27442e+06	3.52751e+06	13483	178.118
Clay County, Arkansas	1860	0.155	874	0.272	0.930925	3.2407e+06	1.71879e+06	4.76098e+06	15202	213.176
Clay County, Florida	18490	0.122	8931	0.183	1.13769	3.93926e+07	2.0834e+07	5.79309e+07	200346	196.623
Clay County, Georgia	560	0.24	259	0.343	0.742331	777785	413175	1.14201e+06	3068	253.515
Clay County, Illinois	1080	0.104	586	0.194	0.994246	2.01593e+06	1.05254e+06	2.97816e+06	13466	149.705
Clay County, Indiana	2420	0.119	1211	0.194	1.06531	4.83134e+06	2.54564e+06	7.11446e+06	26568	181.848
Clay County, Iowa	1320	0.104	666	0.177	0.646833	1.60037e+06	842483	2.35739e+06	16478	97.1216
Clay County, Kansas	680	0.108	410	0.2	0.908772	1.16316e+06	599363	1.7262e+06	8346	139.367
Clay County, Kentucky	3430	0.206	1366	0.305	1.32151	8.45753e+06	4.55498e+06	1.23565e+07	21160	399.694
Clay County, Minnesota	4070	0.087	1829	0.127	0.781018	5.94409e+06	3.16652e+06	8.71881e+06	61402	96.8062
Clay County, Mississippi	3270	0.215	1348	0.274	0.897515	5.47935e+06	2.94224e+06	8.01404e+06	20147	271.968
Clay County, Missouri	17690	0.101	8321	0.143	0.969093	3.20858e+07	1.70158e+07	4.71397e+07	233135	137.628
Clay County, Nebraska	440	0.092	273	0.179	0.766728	635464	326195	944316	6313	100.66
Clay County, North Carolin	1000	0.113	438	0.227	0.734528	1.37286e+06	733134	2.01195e+06	10730	127.946
Clay County, South Dakota	1800	0.154	432	0.182	0.838192	2.79601e+06	1.55697e+06	4.03433e+06	14029	199.302
Clay County, Tennessee	920	0.146	358	0.237	0.918588	1.57622e+06	850559	2.30123e+06	7769	202.886
Clay County, Texas	1320	0.162	552	0.248	1.08322	2.67018e+06	1.43198e+06	3.90718e+06	10367	257.565
Clay County, West Virginia	1120	0.16	431	0.209	1.02795	2.14693e+06	1.15958e+06	3.13338e+06	9033	237.676
Clayton County, Georgia	38400	0.198	18623	0.243	0.941278	6.76924e+07	3.57861e+07	9.95637e+07	270269	250.463
Clayton County, Iowa	1390	0.1	671	0.172	0.777216	2.02305e+06	1.07002e+06	2.97503e+06	17735	114.071
Clear Creek County, Colora	740	0.096	204	0.139	0.655077	899736	497293	1.30191e+06	9238	97.3951
Clearfield County, Pennsyl	7560	0.115	3219	0.211	0.955625	1.34959e+07	7.22589e+06	1.97597e+07	81170	166.267
Clearwater County, Idaho	1010	0.14	256	0.198	0.840827	1.57472e+06	874422	2.27458e+06	8528	184.653
Clearwater County, Minneso	800	0.121	467	0.215	0.926751	1.39435e+06	721516	2.06632e+06	8764	159.1
Cleburne County, Alabama	1430	0.125	893	0.254	0.97933	2.63837e+06	1.35313e+06	3.92187e+06	14991	175.997
Cleburne County, Arkansas	2830	0.138	1254	0.249	0.737193	3.90015e+06	2.08047e+06	5.71798e+06	25587	152.427
Clermont County, Ohio	15710	0.103	8584	0.176	1.04389	3.07936e+07	1.60644e+07	4.55048e+07	201092	153.132
Cleveland County, Arkansas	970	0.149	492	0.254	0.955957	1.73825e+06	914543	2.56103e+06	8421	206.419
Cleveland County, North Ca	11480	0.152	5117	0.236	0.868837	1.86484e+07	9.94213e+06	2.73458e+07	97113	192.028
Cleveland County, Oklahoma	28210	0.134	11354	0.186	1.01496	5.34329e+07	2.87515e+07	7.80913e+07	271818	196.576
Clinch County, Georgia	890	0.179	509	0.275	1.26778	2.12097e+06	1.10035e+06	3.1403e+06	6814	311.266
Clinton County, Illinois	2330	0.078	1141	0.141	0.850581	3.71236e+06	1.96057e+06	5.46221e+06	37858	98.0602
Clinton County, Indiana	2200	0.091	1409	0.165	0.900191	3.73356e+06	1.9081e+06	5.55649e+06	32692	114.204
Clinton County, Iowa	4240	0.115	2016	0.183	0.907658	7.20448e+06	3.81651e+06	1.05888e+07	47972	150.181
Clinton County, Kentucky	1160	0.15	515	0.211	1.1998	2.60194e+06	1.38771e+06	3.81493e+06	10172	255.794
Clinton County, Michigan	4910	0.083	2156	0.12	0.897309	8.23498e+06	4.39659e+06	1.20695e+07	77245	106.609
Clinton County, Missouri	1590	0.102	777	0.157	0.915155	2.72553e+06	1.43973e+06	4.00992e+06	20494	132.992
Clinton County, New York	7240	0.109	3012	0.202	0.920008	1.24377e+07	6.67325e+06	1.81966e+07	81505	152.6
Clinton County, Ohio	4180	0.131	2164	0.215	1.01001	7.9177e+06	4.15628e+06	1.16747e+07	41854	189.174
Clinton County, Pennsylvan	3920	0.125	1749	0.216	0.820425	6.01306e+06	3.20547e+06	8.81778e+06	39536	152.091
Cloud County, Kansas	910	0.125	419	0.203	0.802629	1.36644e+06	726204	2.00601e+06	9302	146.898
Coahoma County, Mississipp	4890	0.273	2083	0.302	1.06275	9.70808e+06	5.19765e+06	1.42141e+07	24804	391.392
Coal County, Oklahoma	700	0.162	376	0.267	1.1336	1.48941e+06	778558	2.19941e+06	5755	258.803
Cobb County, Georgia	58590	0.107	31376	0.175	0.937693	1.03113e+08	5.3919e+07	1.52247e+08	728388	141.563
Cochise County, Arizona	14170	0.142	6644	0.233	0.865222	2.29451e+07	1.21722e+07	3.37065e+07	128177	179.011
Cochran County, Texas	250	0.118	193	0.227	1.10607	524211	260200	787795	2955	177.398
Cocke County, Tennessee	4180	0.15	1999	0.274	0.933125	7.30268e+06	3.86623e+06	1.07354e+07	35256	207.133
Coconino County, Arizona	19560	0.181	7348	0.244	0.940892	3.43057e+07	1.85651e+07	5.00326e+07	138064	248.477
Codington County, South Da	2130	0.101	970	0.141	0.787256	3.13644e+06	1.66868e+06	4.60268e+06	27886	112.474
Coffee County, Alabama	5200	0.134	2787	0.23	0.82935	8.09426e+06	4.23219e+06	1.19517e+07	50991	158.739
Coffee County, Georgia	4740	0.147	2623	0.245	1.05573	9.39921e+06	4.89596e+06	1.38969e+07	43042	218.373
Coffee County, Tennessee	4800	0.117	2616	0.202	1.02315	9.22111e+06	4.81194e+06	1.36249e+07	53808	171.371
Coffey County, Kansas	810	0.124	402	0.212	0.875282	1.32842e+06	700565	1.95556e+06	8433	157.526
Coke County, Texas	390	0.153	159	0.244	0.828729	603298	324266	882067	3228	186.895
Colbert County, Alabama	6020	0.141	2776	0.237	0.93546	1.05359e+07	5.59851e+06	1.5468e+07	54377	193.756
Cole County, Missouri	7120	0.121	2820	0.161	0.828975	1.10118e+07	5.93342e+06	1.60856e+07	76603	143.752
Coleman County, Texas	1140	0.172	498	0.268	0.903342	1.92466e+06	1.02806e+06	2.82036e+06	8476	227.072
Coles County, Illinois	5880	0.136	1945	0.204	0.933662	1.02138e+07	5.58016e+06	1.48438e+07	52802	193.436
Colfax County, Nebraska	420	0.057	469	0.149	0.99827	806402	369820	1.24205e+06	10499	76.8075
Colfax County, New Mexico	1570	0.152	573	0.24	0.732046	2.14139e+06	1.16148e+06	3.12047e+06	12716	168.402
Colleton County, South Car	4330	0.149	1780	0.204	1.02462	8.28265e+06	4.44861e+06	1.2113e+07	37884	218.632
Collier County, Florida	29060	0.102	12423	0.196	1.00928	5.47937e+07	2.93267e+07	8.02357e+07	348236	157.347
Collin County, Texas	93800	0.145	44421	0.184	1.13142	1.98658e+08	1.0528e+08	2.91935e+08	886633	224.059
Collingsworth County, Texa	310	0.14	193	0.245	1.57316	918694	471361	1.36542e+06	3032	302.999
Colonial Heights city, Vir	1370	0.1	650	0.167	0.89985	2.30774e+06	1.22277e+06	3.39153e+06	17554	131.465
Colorado County, Texas	2370	0.148	1018	0.212	1.11086	4.9189e+06	2.63155e+06	7.20399e+06	20792	236.577
Colquitt County, Georgia	4320	0.129	3063	0.248	0.976048	7.97228e+06	4.01311e+06	1.19255e+07	46002	173.303
Columbia County, Arkansas	3760	0.198	1395	0.269	0.868002	6.08247e+06	3.29488e+06	8.86764e+06	24168	251.675
Columbia County, Florida	8400	0.158	3481	0.233	1.08315	1.69882e+07	9.11791e+06	2.4851e+07	68198	249.101
Columbia County, Georgia	9220	0.089	6322	0.173	0.871919	1.51847e+07	7.68334e+06	2.2675e+07	139904	108.536
Columbia County, New York	4380	0.087	1984	0.173	0.908526	7.44231e+06	3.9616e+06	1.09194e+07	61860	120.309
Columbia County, Oregon	4940	0.128	2364	0.215	0.87949	8.13447e+06	4.30631e+06	1.19585e+07	49645	163.853
Columbia County, Pennsylva	6350	0.116	2127	0.177	0.958841	1.13297e+07	6.18437e+06	1.6471e+07	66772	169.678
Columbia County, Washingto	410	0.128	157	0.212	0.864217	660694	356994	964124	3971	166.38
Columbia County, Wisconsin	3420	0.078	1909	0.151	0.803278	5.16106e+06	2.68554e+06	7.63352e+06	56650	91.1043
Columbiana County, Ohio	10760	0.129	5106	0.232	0.986622	1.98729e+07	1.05296e+07	2.92061e+07	105230	188.852
Columbus County, North Car	7470	0.168	3113	0.246	1.03785	1.44769e+07	7.76619e+06	2.11812e+07	57015	253.915
Colusa County, California	1970	0.128	1490	0.251	0.950074	3.54585e+06	1.76621e+06	5.32266e+06	21361	165.996
Comal County, Texas	11530	0.121	5647	0.197	1.03147	2.22774e+07	1.1765e+07	3.27782e+07	124234	179.318
Comanche County, Kansas	140	0.098	82	0.186	1.07161	282176	145951	418226	1898	148.67
Comanche County, Oklahoma	15470	0.164	6634	0.219	0.872042	2.52044e+07	1.3486e+07	3.69111e+07	124583	202.31
Comanche County, Texas	1540	0.148	825	0.269	0.946032	2.73437e+06	1.42978e+06	4.0374e+06	13506	202.456
Concho County, Texas	270	0.075	122	0.223	1.0761	543367	289308	797163	4142	131.185
Concordia Parish, Louisian	3090	0.201	1429	0.29	1.09336	6.32114e+06	3.35794e+06	9.28121e+06	20288	311.57
Conecuh County, Alabama	2050	0.207	866	0.307	0.96222	3.68432e+06	1.97406e+06	5.39292e+06	12697	290.172
Conejos County, Colorado	360	0.061	429	0.191	0.860808	597883	269365	925662	8213	72.7971
Contra Costa County, Calif	94430	0.111	40701	0.156	1.10591	1.95128e+08	1.04358e+08	2.85808e+08	1107925	176.12
Converse County, Wyoming	1180	0.111	614	0.171	0.99852	2.20997e+06	1.15943e+06	3.25928e+06	14223	155.38
Conway County, Arkansas	2600	0.16	1318	0.271	0.791879	3.85949e+06	2.03071e+06	5.68618e+06	21060	183.262
Cook County, Georgia	1930	0.154	1081	0.237	0.964282	3.49658e+06	1.81867e+06	5.17241e+06	17103	204.443
Cook County, Illinois	462470	0.114	197285	0.166	1.14433	9.88643e+08	5.29244e+08	1.44759e+09	5227575	189.121
Cook County, Minnesota	380	0.086	132	0.161	0.704276	498261	271264	725071	5215	95.5438
Cooke County, Texas	4580	0.155	2267	0.241	1.16979	1.00381e+07	5.29526e+06	1.47755e+07	38878	258.194
Cooper County, Missouri	1760	0.128	682	0.176	0.754137	2.47538e+06	1.33622e+06	3.61351e+06	17613	140.543
Coos County, New Hampshire	2640	0.098	880	0.165	0.943679	4.6355e+06	2.53117e+06	6.73817e+06	32219	143.875
Coos County, Oregon	7520	0.147	2806	0.241	0.867848	1.21639e+07	6.58622e+06	1.77367e+07	62944	193.25
Coosa County, Alabama	1320	0.149	437	0.219	0.926808	2.27609e+06	1.24344e+06	3.30794e+06	10864	209.508
Copiah County, Mississippi	4280	0.195	1799	0.261	0.959344	7.66846e+06	4.11061e+06	1.12229e+07	28780	266.451
Corson County, South Dakot	520	0.192	434	0.301	0.817358	807877	395394	1.21965e+06	4170	193.735
Cortland County, New York	4240	0.109	1797	0.187	0.862283	6.82921e+06	3.658e+06	9.99731e+06	48713	140.193
Coryell County, Texas	10300	0.182	4527	0.238	0.951524	1.83191e+07	9.77956e+06	2.685e+07	75710	241.964
Coshocton County, Ohio	3550	0.127	1914	0.22	1.00986	6.72954e+06	3.5162e+06	9.93902e+06	36665	183.541
Costilla County, Colorado	200	0.068	169	0.249	0.697145	265138	129461	400580	3590	73.8547
Cottle County, Texas	230	0.193	99	0.269	0.927033	398383	213089	583494	1560	255.374
Cotton County, Oklahoma	640	0.137	305	0.214	0.960122	1.15038e+06	609260	1.69091e+06	6062	189.769
Cottonwood County, Minneso	920	0.105	504	0.184	0.799549	1.3813e+06	720374	2.04142e+06	11557	119.521
Covington city, Virginia	570	0.127	232	0.201	0.829954	883021	474682	1.29098e+06	5650	156.287
Covington County, Alabama	4100	0.139	2101	0.253	0.934972	7.18758e+06	3.77731e+06	1.05939e+07	37729	190.505
Covington County, Mississi	2490	0.17	1212	0.249	1.06639	4.97326e+06	2.62815e+06	7.31578e+06	19503	255
Coweta County, Georgia	10020	0.1	6736	0.192	0.905439	1.71269e+07	8.69185e+06	2.55497e+07	135625	126.281
Cowley County, Kansas	3620	0.133	1820	0.21	0.795129	5.3947e+06	2.84103e+06	7.94547e+06	35977	149.949
Cowlitz County, Washington	10900	0.138	5307	0.224	0.954162	1.94794e+07	1.02937e+07	2.86549e+07	102854	189.388
Craig County, Oklahoma	1680	0.147	768	0.236	0.827182	2.59947e+06	1.38248e+06	3.81519e+06	14683	177.039
Craig County, Virginia	390	0.094	158	0.146	0.912793	664422	357315	971241	5195	127.896
Craighead County, Arkansas	11850	0.153	5926	0.232	0.874352	1.94167e+07	1.02314e+07	2.85917e+07	102884	188.724
Crane County, Texas	340	0.102	316	0.215	1.3685	887934	425306	1.3497e+06	4823	184.104
Craven County, North Carol	11030	0.137	5078	0.216	0.89897	1.85505e+07	9.85887e+06	2.7233e+07	104190	178.045
Crawford County, Arkansas	5860	0.126	3701	0.238	0.928229	1.02507e+07	5.24905e+06	1.52455e+07	61927	165.529
Crawford County, Georgia	1310	0.134	613	0.228	0.814394	1.99655e+06	1.05937e+06	2.93274e+06	12483	159.942
Crawford County, Illinois	1560	0.1	660	0.174	0.838527	2.44333e+06	1.30896e+06	3.5766e+06	19441	125.679
Crawford County, Indiana	1020	0.125	500	0.21	0.975491	1.86385e+06	984232	2.7425e+06	10582	176.134
Crawford County, Iowa	1290	0.102	890	0.2	0.781146	1.9037e+06	962357	2.84365e+06	17147	111.022
Crawford County, Kansas	4950	0.161	1852	0.216	0.933411	8.61208e+06	4.66207e+06	1.25586e+07	39281	219.243
Crawford County, Michigan	1330	0.118	512	0.199	0.973636	2.41479e+06	1.30422e+06	3.52437e+06	13840	174.479
Crawford County, Missouri	2570	0.137	1234	0.212	0.875203	4.21156e+06	2.22879e+06	6.19218e+06	24545	171.585
Crawford County, Ohio	4220	0.128	2124	0.225	0.977027	7.7277e+06	4.06918e+06	1.13821e+07	42485	181.892
Crawford County, Pennsylva	7650	0.112	3610	0.193	0.894852	1.28133e+07	6.79295e+06	1.88272e+07	87027	147.234
Crawford County, Wisconsin	1270	0.098	651	0.192	0.884691	2.10668e+06	1.10709e+06	3.10511e+06	16415	128.339
Creek County, Oklahoma	7670	0.143	3950	0.23	0.978522	1.40739e+07	7.3922e+06	2.07478e+07	70931	198.416
Crenshaw County, Alabama	1640	0.153	703	0.221	0.932398	2.85687e+06	1.52867e+06	4.18375e+06	13896	205.589
Crisp County, Georgia	3400	0.196	1581	0.277	0.916175	5.82878e+06	3.0947e+06	8.55996e+06	23061	252.755
Crittenden County, Arkansa	7560	0.212	3589	0.258	0.960682	1.35957e+07	7.20335e+06	1.99812e+07	49511	274.6
Crittenden County, Kentuck	910	0.129	420	0.199	0.99351	1.69149e+06	898739	2.48341e+06	9211	183.638
Crockett County, Tennessee	1460	0.133	702	0.197	1.0036	2.74363e+06	1.45174e+06	4.03412e+06	14558	188.462
Crockett County, Texas	320	0.111	267	0.28	0.800283	486764	238247	734854	3836	126.894
Crook County, Oregon	2430	0.142	1024	0.245	0.739069	3.35429e+06	1.79763e+06	4.90945e+06	21334	157.228
Crook County, Wyoming	570	0.102	250	0.147	0.801943	854374	456193	1.25215e+06	7284	117.295
Crosby County, Texas	520	0.12	393	0.239	1.02417	1.00893e+06	502616	1.51443e+06	5987	168.519
Cross County, Arkansas	2230	0.171	1025	0.24	0.884824	3.69133e+06	1.96211e+06	5.41873e+06	17329	213.014
Crow Wing County, Minnesot	4330	0.088	2152	0.153	0.83283	6.75706e+06	3.56293e+06	9.94762e+06	63321	106.711
Crowley County, Colorado	610	0.127	175	0.239	0.838595	949911	523791	1.37574e+06	5537	171.557
Culberson County, Texas	140	0.083	125	0.238	1.43948	383996	185470	582163	2259	169.985
Cullman County, Alabama	7140	0.113	3997	0.219	0.959367	1.28694e+07	6.69421e+06	1.9037e+07	81316	158.265
Culpeper County, Virginia	3050	0.083	1490	0.121	0.905453	5.17276e+06	2.73253e+06	7.61029e+06	48952	105.67
Cumberland County, Illinoi	830	0.099	449	0.179	0.899473	1.4015e+06	732001	2.0702e+06	10890	128.696
Cumberland County, Kentuck	780	0.147	293	0.199	1.27281	1.85062e+06	1.00149e+06	2.69899e+06	6780	272.952
Cumberland County, Maine	26760	0.116	9757	0.172	0.829625	4.13638e+07	2.24372e+07	6.02741e+07	288204	143.523
Cumberland County, New Jer	14510	0.122	6626	0.179	1.16601	3.16472e+07	1.68328e+07	4.64462e+07	155744	203.2
Cumberland County, North C	41350	0.171	18622	0.221	0.881334	6.81497e+07	3.6297e+07	9.99696e+07	325841	209.15
Cumberland County, Pennsyl	17300	0.089	7179	0.145	0.950058	3.06893e+07	1.64695e+07	4.48954e+07	243838	125.859
Cumberland County, Tenness	5520	0.116	2243	0.214	0.830388	8.55559e+06	4.59986e+06	1.25076e+07	57895	147.778
Cumberland County, Virgini	1100	0.143	444	0.217	0.783306	1.60806e+06	865064	2.35037e+06	9769	164.609
Cuming County, Nebraska	680	0.1	430	0.194	0.842093	1.07916e+06	552506	1.60509e+06	9055	119.178
Currituck County, North Ca	1860	0.096	1031	0.187	0.866825	3.02845e+06	1.57717e+06	4.47793e+06	24864	121.8
Curry County, New Mexico	6250	0.169	3396	0.25	0.888684	1.0428e+07	5.44366e+06	1.54063e+07	50544	206.315
Curry County, Oregon	2730	0.144	741	0.216	0.783103	3.96728e+06	2.19471e+06	5.73869e+06	22364	177.396
Custer County, Colorado	430	0.121	155	0.193	0.701497	561913	305071	818538	4375	128.437
Custer County, Idaho	490	0.145	148	0.189	0.763153	694851	381929	1.00755e+06	4185	166.034
Custer County, Montana	980	0.105	400	0.153	0.747687	1.36776e+06	735081	1.99984e+06	11980	114.17
Custer County, Nebraska	860	0.104	438	0.174	0.901497	1.45346e+06	764363	2.14178e+06	10784	134.78
Custer County, Oklahoma	3110	0.141	1438	0.2	0.965524	5.61817e+06	2.98456e+06	8.249e+06	29248	192.087
Custer County, South Dakot	620	0.088	240	0.166	0.661943	765391	413198	1.11727e+06	8447	90.611
Cuyahoga County, Ohio	160890	0.163	57614	0.212	1.01352	3.03733e+08	1.64984e+08	4.42365e+08	1258710	241.305
Dade County, Georgia	1330	0.101	703	0.222	0.985107	2.4583e+06	1.28741e+06	3.62779e+06	16356	150.299
Dade County, Missouri	730	0.123	342	0.213	0.745469	1.01845e+06	540322	1.49606e+06	7590	134.183
Daggett County, Utah	70	0.11	20	0.135	0.993527	129139	71225.9	187012	751	171.956
Dakota County, Minnesota	20680	0.067	11605	0.113	0.857318	3.33116e+07	1.73223e+07	4.92809e+07	411402	80.9708
Dakota County, Nebraska	1240	0.085	1093	0.181	0.810566	1.91423e+06	926977	2.89972e+06	20697	92.4884
Dale County, Alabama	5720	0.151	2818	0.24	0.898003	9.62292e+06	5.07882e+06	1.4162e+07	49607	193.983
Dallam County, Texas	610	0.126	464	0.21	1.04643	1.20952e+06	601889	1.81618e+06	7052	171.515
Dallas County, Alabama	7740	0.25	3440	0.33	0.91077	1.31792e+07	7.02821e+06	1.93239e+07	41426	318.138
Dallas County, Arkansas	1070	0.18	416	0.23	0.85704	1.71036e+06	923010	2.497e+06	7738	221.034
Dallas County, Iowa	4350	0.078	2594	0.117	0.763376	6.24856e+06	3.22448e+06	9.26867e+06	78074	80.0338
Dallas County, Missouri	1620	0.129	822	0.21	0.88827	2.69753e+06	1.41919e+06	3.97442e+06	16508	163.408
Dallas County, Texas	309330	0.168	157875	0.233	1.13356	6.57398e+08	3.45639e+08	9.688e+08	2513054	261.593
Dane County, Wisconsin	40120	0.098	15176	0.139	0.837341	6.26282e+07	3.38735e+07	9.13575e+07	516818	121.18
Daniels County, Montana	110	0.079	41	0.12	0.804467	164932	89311.1	240487	1787	92.2954
Danville city, Virginia	5910	0.179	1860	0.2	0.838563	9.21391e+06	5.05097e+06	1.33737e+07	42360	217.514
Dare County, North Carolin	3100	0.11	1302	0.189	0.782083	4.52792e+06	2.42732e+06	6.62648e+06	35187	128.682
Darke County, Ohio	4200	0.106	2474	0.195	0.966253	7.63409e+06	3.94574e+06	1.13177e+07	52185	146.289
Darlington County, South C	8550	0.164	3327	0.213	0.983144	1.56781e+07	8.46018e+06	2.28894e+07	67689	231.619
Dauphin County, Pennsylvan	24990	0.119	10137	0.166	1.0013	4.6703e+07	2.51133e+07	6.82724e+07	271962	171.726
Davidson County, North Car	15090	0.119	7921	0.212	0.904045	2.55924e+07	1.34134e+07	3.77571e+07	164058	155.996
Davidson County, Tennessee	74110	0.141	27498	0.191	0.899729	1.24268e+08	6.73158e+07	1.81171e+08	667885	186.063
Davie County, North Caroli	3330	0.103	1882	0.205	0.9437	5.90547e+06	3.06822e+06	8.73916e+06	41568	142.068
Daviess County, Indiana	2420	0.105	1588	0.167	1.05145	4.8002e+06	2.44474e+06	7.15233e+06	32583	147.322
Daviess County, Kentucky	9290	0.124	4261	0.177	0.943641	1.63993e+07	8.7188e+06	2.40717e+07	98724	166.112
Daviess County, Missouri	680	0.111	397	0.184	0.893094	1.14216e+06	591008	1.6926e+06	8257	138.326
Davis County, Iowa	670	0.109	549	0.214	0.813713	1.03561e+06	508596	1.56174e+06	8768	118.113
Davis County, Utah	23980	0.109	15734	0.143	0.862035	3.89968e+07	1.98613e+07	5.81051e+07	329292	118.426
Davison County, South Dako	1540	0.101	737	0.163	0.766842	2.21105e+06	1.1705e+06	3.25047e+06	19824	111.534
Dawes County, Nebraska	960	0.129	300	0.181	0.684736	1.22201e+06	670206	1.7734e+06	9082	134.553
Dawson County, Georgia	1540	0.085	1007	0.205	0.920652	2.67442e+06	1.36277e+06	3.98422e+06	22939	116.588
Dawson County, Montana	780	0.106	428	0.207	0.745121	1.09142e+06	569088	1.61312e+06	9431	115.727
Dawson County, Nebraska	1410	0.082	1187	0.179	0.93344	2.50246e+06	1.22276e+06	3.77994e+06	23924	104.6
Dawson County, Texas	1220	0.121	661	0.204	0.979444	2.24328e+06	1.17144e+06	3.31382e+06	13317	168.452
Day County, South Dakota	480	0.108	269	0.225	0.87018	784763	408150	1.16091e+06	5588	140.437
De Baca County, New Mexico	240	0.148	60	0.178	0.84062	374042	207852	540132	1977	189.197
De Soto Parish, Louisiana	3430	0.167	1714	0.264	1.02847	6.61073e+06	3.48373e+06	9.7342e+06	27047	244.416
De Witt County, Illinois	1130	0.089	616	0.173	0.929982	1.97314e+06	1.02963e+06	2.91551e+06	16322	120.889
Deaf Smith County, Texas	1040	0.08	1230	0.203	0.922209	1.84973e+06	835143	2.86205e+06	19039	97.1547
Dearborn County, Indiana	3670	0.096	1918	0.167	0.888322	6.1154e+06	3.20678e+06	9.02062e+06	49552	123.414
Decatur County, Georgia	3700	0.181	1713	0.253	0.768727	5.32178e+06	2.82675e+06	7.81417e+06	27237	195.388
Decatur County, Indiana	2070	0.105	1180	0.18	0.945456	3.67856e+06	1.90919e+06	5.44571e+06	26340	139.657
Decatur County, Iowa	830	0.128	356	0.203	0.876813	1.35967e+06	727504	1.99122e+06	8210	165.612
Decatur County, Kansas	280	0.119	120	0.215	0.999154	522678	279683	765432	2886	181.108
Decatur County, Tennessee	1250	0.136	593	0.241	1.03072	2.41182e+06	1.27793e+06	3.54449e+06	11703	206.086
Deer Lodge County, Montana	960	0.124	304	0.212	0.825325	1.47317e+06	807247	2.13859e+06	9176	160.546
Defiance County, Ohio	3000	0.102	1765	0.195	0.957802	5.40507e+06	2.79409e+06	8.01267e+06	38488	140.435
DeKalb County, Alabama	6150	0.115	4127	0.235	0.919768	1.06778e+07	5.42041e+06	1.59277e+07	70937	150.525
DeKalb County, Georgia	92870	0.168	37579	0.218	0.865552	1.50026e+08	8.06898e+07	2.19297e+08	723902	207.246
DeKalb County, Illinois	9730	0.119	3855	0.169	0.965346	1.75241e+07	9.44213e+06	2.55987e+07	104458	167.762
DeKalb County, Indiana	3210	0.101	1859	0.174	0.817276	4.93296e+06	2.55516e+06	7.30772e+06	42489	116.1
DeKalb County, Missouri	1410	0.133	404	0.187	0.866701	2.26925e+06	1.25138e+06	3.28641e+06	12706	178.597
DeKalb County, Tennessee	1930	0.13	1024	0.24	0.936346	3.39102e+06	1.77511e+06	5.005e+06	19159	176.993
Del Norte County, Californ	3530	0.162	1431	0.244	0.883185	5.81887e+06	3.12912e+06	8.50609e+06	27628	210.615
Delaware County, Indiana	14230	0.151	4612	0.207	0.919418	2.4334e+07	1.33133e+07	3.53463e+07	116463	208.942
Delaware County, Iowa	1150	0.087	677	0.161	0.754586	1.63237e+06	843765	2.41994e+06	17445	93.5721
Delaware County, New York	3760	0.099	1850	0.219	0.907525	6.39246e+06	3.3743e+06	9.40727e+06	46480	137.531
Delaware County, Ohio	10490	0.077	6872	0.132	0.966033	1.91163e+07	9.73824e+06	2.8481e+07	188996	101.146
Delaware County, Oklahoma	4710	0.144	2257	0.259	0.924287	8.15101e+06	4.31446e+06	1.19834e+07	41433	196.727
Delaware County, Pennsylva	50170	0.115	18666	0.148	1.13227	1.05873e+08	5.73387e+07	1.54365e+08	562316	188.28
Delta County, Colorado	2920	0.122	1227	0.194	0.66627	3.63346e+06	1.94774e+06	5.31756e+06	30221	120.23
Delta County, Michigan	3280	0.113	1359	0.182	0.768862	4.70869e+06	2.52729e+06	6.88801e+06	36570	128.758
Delta County, Texas	730	0.18	339	0.292	1.12075	1.53088e+06	812906	2.2481e+06	5226	292.936
Denali Borough, Alaska	220	0.129	63	0.165	0.69276	283006	156070	409855	2125	133.179
Dent County, Missouri	1700	0.142	755	0.21	0.928998	2.95254e+06	1.57465e+06	4.32903e+06	15578	189.533
Denton County, Texas	82330	0.148	36806	0.187	1.18496	1.8241e+08	9.72216e+07	2.67511e+08	754650	241.715
Denver County, Colorado	60330	0.115	22298	0.162	0.922267	1.0369e+08	5.61856e+07	1.51153e+08	663303	156.323
Des Moines County, Iowa	3800	0.123	1848	0.201	0.82424	5.86615e+06	3.10029e+06	8.62896e+06	40114	146.237
Deschutes County, Oregon	16560	0.123	7558	0.206	0.756557	2.34349e+07	1.24654e+07	3.43929e+07	170813	137.196
Desha County, Arkansas	2060	0.226	943	0.3	0.953815	3.67551e+06	1.95449e+06	5.39473e+06	12234	300.434
DeSoto County, Florida	4090	0.147	1900	0.261	1.15399	8.83156e+06	4.68944e+06	1.29693e+07	35134	251.368
DeSoto County, Mississippi	15020	0.12	7800	0.17	1.01512	2.85967e+07	1.50062e+07	4.21713e+07	170890	167.34
Deuel County, Nebraska	140	0.092	68	0.182	0.69376	181904	96149.6	267564	1932	94.1532
Deuel County, South Dakota	310	0.092	161	0.162	0.855947	497665	261149	733905	4309	115.494
Dewey County, Oklahoma	480	0.133	295	0.234	0.920301	831878	427567	1.23565e+06	4862	171.098
Dewey County, South Dakota	630	0.173	500	0.252	0.99194	1.18578e+06	585731	1.78485e+06	5652	209.799
DeWitt County, Texas	2350	0.146	1074	0.232	0.965852	4.24571e+06	2.25806e+06	6.23128e+06	20660	205.504
Dickens County, Texas	280	0.157	114	0.246	1.15723	604812	325118	884243	2237	270.368
Dickenson County, Virginia	1650	0.136	754	0.241	1.05495	3.25603e+06	1.73172e+06	4.77874e+06	15304	212.756
Dickey County, North Dakot	190	0.048	95	0.083	0.860197	306282	161394	451005	5160	59.3569
Dickinson County, Iowa	1300	0.094	486	0.147	0.680046	1.64781e+06	892080	2.40287e+06	17046	96.6682
Dickinson County, Kansas	1790	0.122	911	0.195	0.748291	2.51107e+06	1.32065e+06	3.70012e+06	19384	129.543
Dickinson County, Michigan	2170	0.105	784	0.151	0.729694	2.94979e+06	1.6012e+06	4.29723e+06	25889	113.94
Dickson County, Tennessee	4470	0.115	2360	0.196	1.12642	9.44706e+06	4.94809e+06	1.39407e+07	50926	185.506
Dillingham Census Area, Al	510	0.151	371	0.235	1.61246	1.55606e+06	780093	2.33083e+06	4980	312.462
Dillon County, South Carol	4360	0.188	2064	0.255	0.961898	7.8504e+06	4.16053e+06	1.15363e+07	31273	251.028
Dimmit County, Texas	630	0.083	810	0.25	1.10613	1.34972e+06	594523	2.10313e+06	10842	124.49
Dinwiddie County, Virginia	2760	0.124	929	0.158	0.957852	4.91968e+06	2.6845e+06	7.15309e+06	28155	174.736
District of Columbia, Dist	57280	0.105	24725	0.216	0.948563	1.01524e+08	5.42895e+07	1.48712e+08	659009	154.056
Divide County, North Dakot	90	0.049	36	0.077	0.731493	122847	66137.2	179504	2369	51.856
Dixie County, Florida	2050	0.157	739	0.246	1.1013	4.20568e+06	2.28331e+06	6.12642e+06	16084	261.482
Dixon County, Nebraska	400	0.092	273	0.187	0.906193	684575	346634	1.02202e+06	5809	117.847
Do?a Ana County, New Mexic	22940	0.144	14864	0.271	0.834283	3.6092e+07	1.8415e+07	5.37441e+07	213825	168.792
Doddridge County, West Vir	720	0.106	261	0.165	0.856536	1.14892e+06	623497	1.6739e+06	8363	137.382
Dodge County, Georgia	2720	0.164	1141	0.259	1.08002	5.48625e+06	2.94138e+06	8.02865e+06	20995	261.312
Dodge County, Minnesota	880	0.059	660	0.118	0.786018	1.31007e+06	653480	1.96563e+06	20361	64.3422
Dodge County, Nebraska	2920	0.104	1545	0.18	0.815136	4.46603e+06	2.3386e+06	6.59095e+06	36679	121.76
Dodge County, Wisconsin	5720	0.082	2891	0.154	0.786023	8.42754e+06	4.43568e+06	1.24149e+07	88404	95.3299
Dolores County, Colorado	190	0.13	78	0.216	0.892613	316610	170071	463009	1789	176.976
Doniphan County, Kansas	750	0.121	331	0.208	0.927789	1.30074e+06	694124	1.90674e+06	7793	166.911
Donley County, Texas	470	0.166	175	0.252	0.956602	837964	453798	1.2218e+06	3506	239.009
Dooly County, Georgia	2000	0.177	649	0.234	0.893618	3.32419e+06	1.81853e+06	4.82868e+06	14089	235.942
Door County, Wisconsin	1910	0.083	767	0.167	0.767335	2.73501e+06	1.47196e+06	3.99689e+06	27669	98.8475
Dorchester County, Marylan	3280	0.128	1487	0.216	1.12083	6.87572e+06	3.6597e+06	1.00884e+07	32451	211.88
Dorchester County, South C	12100	0.11	6068	0.16	0.967619	2.19426e+07	1.15589e+07	3.23145e+07	148517	147.744
Dougherty County, Georgia	15930	0.23	6406	0.277	0.808811	2.40444e+07	1.29389e+07	3.51395e+07	92326	260.429
Douglas County, Colorado	16620	0.074	9786	0.11	0.968932	3.02927e+07	1.56578e+07	4.49086e+07	314238	96.4004
Douglas County, Georgia	14110	0.14	7252	0.195	0.982102	2.59844e+07	1.36512e+07	3.83033e+07	138283	187.907
Douglas County, Illinois	1170	0.08	827	0.165	0.866533	1.91672e+06	965311	2.86669e+06	19770	96.9508
Douglas County, Kansas	14820	0.157	3969	0.18	0.790501	2.17367e+07	1.20339e+07	3.14333e+07	116352	186.819
Douglas County, Minnesota	2150	0.074	979	0.125	0.813509	3.27146e+06	1.74054e+06	4.80079e+06	36862	88.7489
Douglas County, Missouri	1410	0.133	661	0.228	0.780478	2.05954e+06	1.09259e+06	3.02546e+06	13467	152.932
Douglas County, Nebraska	49580	0.123	25603	0.182	0.89082	8.28266e+07	4.34909e+07	1.22117e+08	543253	152.464
Douglas County, Nevada	4310	0.111	1769	0.205	0.821836	6.61254e+06	3.55208e+06	9.6701e+06	47426	139.429
Douglas County, Oregon	12260	0.142	5309	0.253	0.727084	1.66572e+07	8.9047e+06	2.44019e+07	107375	155.131
Douglas County, South Dako	180	0.076	92	0.138	0.794912	268267	141024	395364	2961	90.6002
Douglas County, Washington	2720	0.092	2058	0.194	0.853774	4.3996e+06	2.19133e+06	6.60435e+06	40101	109.713
Douglas County, Wisconsin	3920	0.113	1727	0.192	0.979347	7.17611e+06	3.83007e+06	1.05188e+07	43705	164.194
Drew County, Arkansas	2950	0.203	1153	0.275	1.00012	5.50322e+06	2.96855e+06	8.03558e+06	18688	294.479
Dubois County, Indiana	2720	0.085	1414	0.136	0.813185	4.14854e+06	2.17671e+06	6.11808e+06	42345	97.9701
Dubuque County, Iowa	7750	0.105	3723	0.167	0.743116	1.07836e+07	5.70647e+06	1.58552e+07	96359	111.911
Duchesne County, Utah	2060	0.156	1421	0.206	0.682246	2.65511e+06	1.34224e+06	3.96604e+06	20078	132.24
Dukes County, Massachusett	1100	0.078	447	0.144	1.10236	2.26333e+06	1.21686e+06	3.30881e+06	17137	132.073
Dundy County, Nebraska	140	0.094	66	0.18	1.17491	307875	163236	452359	1823	168.884
Dunklin County, Missouri	4110	0.178	2068	0.255	0.992799	7.64771e+06	4.02719e+06	1.12641e+07	31271	244.562
Dunn County, North Dakota	180	0.054	97	0.098	0.785805	265508	138736	392127	4284	61.9766
Dunn County, Wisconsin	3610	0.102	1495	0.169	0.850483	5.73254e+06	3.07695e+06	8.38559e+06	44348	129.263
DuPage County, Illinois	46530	0.065	26183	0.12	1.01367	8.86254e+07	4.60705e+07	1.31127e+08	930514	95.2435
Duplin County, North Carol	6470	0.146	3637	0.248	0.927216	1.12721e+07	5.86036e+06	1.66771e+07	59121	190.662
Durham County, North Carol	35770	0.155	12627	0.196	0.842102	5.60944e+07	3.05026e+07	8.16649e+07	294618	190.397
Dutchess County, New York	19100	0.081	8505	0.142	0.985743	3.52007e+07	1.87685e+07	5.16161e+07	295905	118.959
Duval County, Florida	118120	0.17	44896	0.218	1.15824	2.55071e+08	1.37906e+08	3.72132e+08	900890	283.133
Duval County, Texas	950	0.11	797	0.284	1.39474	2.51898e+06	1.23164e+06	3.8041e+06	11510	218.852
Dyer County, Tennessee	4280	0.149	1978	0.215	1.07606	8.61684e+06	4.57778e+06	1.26516e+07	37970	226.938
Eagle County, Colorado	2790	0.069	1523	0.125	0.901277	4.72152e+06	2.4634e+06	6.97689e+06	52894	89.2638
Early County, Georgia	1520	0.193	783	0.299	1.02259	2.91472e+06	1.53089e+06	4.29694e+06	10480	278.122
East Baton Rouge Parish, L	54460	0.158	20944	0.207	0.927372	9.41794e+07	5.08702e+07	1.3745e+08	445337	211.479
East Carroll Parish, Louis	1700	0.302	658	0.372	1.21898	3.86471e+06	2.08639e+06	5.64142e+06	7419	520.92
East Feliciana Parish, Lou	2270	0.142	787	0.206	1.12933	4.77273e+06	2.59875e+06	6.94492e+06	19756	241.584
Eastland County, Texas	2510	0.175	977	0.251	1.04173	4.87687e+06	2.63158e+06	7.12011e+06	18252	267.196
Eaton County, Michigan	7970	0.094	3291	0.139	1.01094	1.50431e+07	8.07649e+06	2.20031e+07	108544	138.59
Eau Claire County, Wiscons	8570	0.106	3321	0.159	0.837794	1.33905e+07	7.22825e+06	1.95472e+07	101907	131.399
Echols County, Georgia	290	0.101	276	0.248	0.997741	552689	263378	841449	4025	137.314
Ector County, Texas	11960	0.111	9639	0.211	1.01859	2.31279e+07	1.13927e+07	3.48433e+07	153177	150.988
Eddy County, New Mexico	5580	0.134	3160	0.214	0.896443	9.40057e+06	4.88291e+06	1.39126e+07	56369	166.768
Eddy County, North Dakota	120	0.068	71	0.131	0.815029	184001	95047.9	272838	2370	77.6375
Edgar County, Illinois	1500	0.107	753	0.196	0.983587	2.7651e+06	1.45643e+06	4.07228e+06	17828	155.099
Edgecombe County, North Ca	9270	0.221	3559	0.279	0.900449	1.55651e+07	8.4085e+06	2.27152e+07	54669	284.715
Edgefield County, South Ca	2780	0.13	932	0.183	0.878074	4.54235e+06	2.4793e+06	6.60376e+06	26388	172.137
Edmonson County, Kentucky	1330	0.137	480	0.202	1.0569	2.61859e+06	1.42154e+06	3.81463e+06	12086	216.663
Edmunds County, South Dako	240	0.081	117	0.121	0.840142	377661	199545	555580	4000	94.4152
Edwards County, Illinois	450	0.088	271	0.179	0.854168	723463	372852	1.07361e+06	6612	109.417
Edwards County, Kansas	200	0.087	120	0.176	1.14947	432660	223089	641956	2975	145.432
Edwards County, Texas	120	0.074	63	0.189	0.908396	204498	107179	301703	2028	100.837
Effingham County, Georgia	3830	0.094	2844	0.188	0.974055	7.06359e+06	3.52926e+06	1.05924e+07	55852	126.47
Effingham County, Illinois	2160	0.082	1300	0.159	0.856619	3.48253e+06	1.79494e+06	5.1679e+06	34356	101.366
El Dorado County, Californ	16720	0.116	6545	0.17	0.963651	3.00544e+07	1.62099e+07	4.38863e+07	183000	164.232
El Paso County, Colorado	56840	0.114	26062	0.156	0.848507	9.02213e+07	4.79684e+07	1.3243e+08	665171	135.636
El Paso County, Texas	51940	0.087	55117	0.233	0.946926	9.43776e+07	4.3849e+07	1.44802e+08	833592	113.218
Elbert County, Colorado	1360	0.073	682	0.124	0.84521	2.15427e+06	1.13483e+06	3.17256e+06	24225	88.9276
Elbert County, Georgia	2200	0.146	1014	0.236	0.813997	3.35035e+06	1.78038e+06	4.91867e+06	19394	172.752
Elk County, Kansas	270	0.128	124	0.232	0.836183	422356	224520	619984	2635	160.287
Elk County, Pennsylvania	2290	0.092	1050	0.171	0.957405	4.10139e+06	2.1806e+06	6.02016e+06	31111	131.831
Elkhart County, Indiana	14800	0.102	9361	0.166	0.842563	2.35008e+07	1.20315e+07	3.49544e+07	201640	116.548
Elko County, Nevada	3130	0.084	2585	0.178	0.842833	5.01251e+06	2.45808e+06	7.56258e+06	52029	96.3408
Elliott County, Kentucky	1190	0.191	429	0.301	1.02793	2.27869e+06	1.23712e+06	3.31937e+06	7661	297.44
Ellis County, Kansas	2960	0.13	1072	0.173	0.924653	5.0989e+06	2.76727e+06	7.42856e+06	29032	175.63
Ellis County, Oklahoma	390	0.126	194	0.197	0.752218	549706	289826	809293	4123	133.327
Ellis County, Texas	16230	0.139	8932	0.205	1.10508	3.36833e+07	1.75569e+07	4.979e+07	160225	210.225
Ellsworth County, Kansas	580	0.113	211	0.174	1.07774	1.1646e+06	631832	1.69692e+06	6375	182.683
Elmore County, Alabama	7790	0.125	3889	0.21	0.947718	1.38348e+07	7.29141e+06	2.03708e+07	80957	170.89
Elmore County, Idaho	2600	0.135	1267	0.184	0.785787	3.82659e+06	2.02194e+06	5.62925e+06	26103	146.596
Emanuel County, Georgia	3100	0.182	1603	0.282	0.990204	5.75669e+06	3.02229e+06	8.48792e+06	22723	253.342
Emery County, Utah	990	0.137	656	0.195	0.810659	1.51442e+06	770202	2.25758e+06	10570	143.276
Emmet County, Iowa	760	0.098	366	0.173	0.928374	1.32119e+06	698967	1.94273e+06	9820	134.541
Emmet County, Michigan	2700	0.103	1043	0.153	0.827605	4.16719e+06	2.25005e+06	6.0826e+06	33091	125.931
Emmons County, North Dakot	180	0.067	73	0.097	0.825619	277375	149154	405476	3426	80.9618
Emporia city, Virginia	940	0.225	338	0.245	0.951456	1.666e+06	904665	2.42669e+06	5565	299.371
Erath County, Texas	6060	0.189	2037	0.237	0.922058	1.0398e+07	5.67439e+06	1.51179e+07	40641	255.851
Erie County, New York	81190	0.111	35664	0.186	0.822752	1.24857e+08	6.6658e+07	1.82998e+08	922129	135.401
Erie County, Ohio	7500	0.125	3178	0.201	0.989083	1.38563e+07	7.42214e+06	2.02842e+07	75808	182.782
Erie County, Pennsylvania	28140	0.129	12316	0.201	0.906367	4.76695e+07	2.54582e+07	6.98584e+07	279133	170.777
Escambia County, Alabama	5220	0.177	2146	0.255	0.953208	9.28916e+06	4.98918e+06	1.35851e+07	37875	245.258
Escambia County, Florida	39610	0.162	14225	0.219	0.963576	7.10953e+07	3.86096e+07	1.03554e+08	309574	229.655
Esmeralda County, Nevada	100	0.119	44	0.208	0.753231	140794	75154.4	206367	1069	131.706
Essex County, Massachusett	37700	0.063	19428	0.115	1.13586	8.03006e+07	4.21743e+07	1.18383e+08	769362	104.373
Essex County, New Jersey	92300	0.153	30900	0.162	1.21072	2.07941e+08	1.1351e+08	3.02298e+08	792586	262.358
Essex County, New York	2840	0.089	1175	0.177	0.904505	4.79619e+06	2.57458e+06	7.01568e+06	38598	124.26
Essex County, Vermont	610	0.12	212	0.188	0.784273	890698	484898	1.29617e+06	6173	144.289
Essex County, Virginia	1180	0.133	346	0.153	0.913607	2.00244e+06	1.1027e+06	2.90155e+06	11130	179.914
Estill County, Kentucky	1770	0.157	802	0.253	0.993606	3.28917e+06	1.7508e+06	4.82595e+06	14406	228.32
Etowah County, Alabama	11000	0.136	5463	0.24	1.07603	2.2178e+07	1.16951e+07	3.26491e+07	103363	214.564
Eureka County, Nevada	160	0.113	73	0.209	0.750629	224648	119498	329689	1730	129.854
Evangeline Parish, Louisia	4200	0.168	2318	0.266	1.36659	1.078e+07	5.61697e+06	1.59366e+07	33765	319.264
Evans County, Georgia	1140	0.144	703	0.25	0.886794	1.90395e+06	978140	2.82851e+06	10733	177.392
Fairbanks North Star Borou	8500	0.112	3865	0.158	0.871486	1.38551e+07	7.37241e+06	2.0331e+07	100150	138.343
Fairfax city, Virginia	840	0.045	353	0.072	0.851347	1.33559e+06	715946	1.95464e+06	23620	56.545
Fairfax County, Virginia	41780	0.049	23648	0.087	0.848049	6.65857e+07	3.45886e+07	9.85427e+07	1132887	58.7753
Fairfield County, Connecti	63620	0.088	29367	0.132	1.08989	1.29728e+08	6.89272e+07	1.90464e+08	941618	137.771
Fairfield County, Ohio	12310	0.109	6421	0.174	1.04661	2.41666e+07	1.26752e+07	3.56445e+07	150163	160.936
Fairfield County, South Ca	3370	0.184	1076	0.229	0.846852	5.30693e+06	2.90641e+06	7.70563e+06	23025	230.486
Fall River County, South D	620	0.11	251	0.201	0.821035	950069	510962	1.38876e+06	6874	138.212
Fallon County, Montana	210	0.095	108	0.146	0.79607	313476	164677	462104	2913	107.613
Falls Church city, Virgini	550	0.054	216	0.064	0.878165	900980	485813	1.31577e+06	13597	66.2631
Falls County, Texas	2590	0.191	1011	0.275	0.989715	4.78125e+06	2.57938e+06	6.98112e+06	17265	276.933
Fannin County, Georgia	2090	0.106	948	0.222	0.919474	3.59413e+06	1.91293e+06	5.27359e+06	24017	149.649
Fannin County, Texas	4550	0.171	1680	0.236	1.1508	9.75776e+06	5.28778e+06	1.42239e+07	33757	289.059
Faribault County, Minnesot	880	0.08	487	0.159	0.805908	1.33207e+06	693857	1.9695e+06	14119	94.3458
Faulk County, South Dakota	190	0.101	58	0.116	1.39025	490899	269643	711994	2354	208.538
Faulkner County, Arkansas	13800	0.15	5833	0.204	0.859508	2.21545e+07	1.18698e+07	3.24293e+07	120417	183.982
Fauquier County, Virginia	2950	0.057	1640	0.101	0.898219	4.97748e+06	2.59128e+06	7.36073e+06	68025	73.1713
Fayette County, Alabama	1830	0.139	851	0.236	0.896427	3.06963e+06	1.62977e+06	4.50798e+06	16783	182.901
Fayette County, Georgia	6970	0.084	4119	0.157	0.843083	1.10549e+07	5.71144e+06	1.63915e+07	109495	100.963
Fayette County, Illinois	1830	0.106	985	0.207	0.913615	3.13829e+06	1.64008e+06	4.63469e+06	22025	142.487
Fayette County, Indiana	2520	0.138	1145	0.216	0.979721	4.6177e+06	2.4573e+06	6.77585e+06	23608	195.599
Fayette County, Iowa	1730	0.108	789	0.181	0.94227	3.04913e+06	1.622e+06	4.47477e+06	20391	149.533
Fayette County, Kentucky	35120	0.143	10570	0.16	0.885679	5.77956e+07	3.17749e+07	8.37975e+07	311529	185.522
Fayette County, Ohio	2860	0.131	1573	0.229	1.02268	5.49289e+06	2.86329e+06	8.11927e+06	28719	191.263
Fayette County, Pennsylvan	14780	0.137	6097	0.232	1.03219	2.84824e+07	1.52932e+07	4.1659e+07	134229	212.193
Fayette County, Tennessee	4100	0.133	1522	0.187	0.968086	7.3973e+06	4.00694e+06	1.07847e+07	39071	189.33
Fayette County, Texas	2810	0.143	1039	0.198	0.943058	4.93847e+06	2.67589e+06	7.1991e+06	24909	198.261
Fayette County, West Virgi	4860	0.136	2028	0.216	1.03521	9.39506e+06	5.03941e+06	1.37465e+07	45192	207.892
Fentress County, Tennessee	1940	0.139	953	0.241	1.1923	4.33306e+06	2.28762e+06	6.37623e+06	17936	241.585
Fergus County, Montana	1010	0.111	432	0.185	0.663992	1.25289e+06	670538	1.83466e+06	11429	109.624
Ferry County, Washington	1080	0.174	389	0.271	0.883744	1.77795e+06	965332	2.58988e+06	7639	232.747
Fillmore County, Minnesota	1230	0.078	806	0.161	0.776496	1.8017e+06	917790	2.68436e+06	20877	86.3009
Fillmore County, Nebraska	450	0.1	207	0.175	0.949667	799487	424931	1.17365e+06	5676	140.854
Finney County, Kansas	1790	0.071	2009	0.174	0.843237	2.90375e+06	1.3299e+06	4.47423e+06	36983	78.5159
Fisher County, Texas	460	0.151	185	0.234	0.97992	841202	452669	1.22937e+06	3847	218.664
Flagler County, Florida	11020	0.131	3986	0.213	0.977734	2.00724e+07	1.08947e+07	2.92423e+07	102917	195.035
Flathead County, Montana	8650	0.118	4059	0.191	0.73872	1.1959e+07	6.34365e+06	1.75683e+07	94696	126.288
Fleming County, Kentucky	1530	0.139	775	0.217	1.09116	3.12946e+06	1.64673e+06	4.61049e+06	14543	215.187
Florence County, South Car	16020	0.152	6399	0.191	0.917737	2.74335e+07	1.47712e+07	4.00842e+07	138575	197.969
Florence County, Wisconsin	310	0.083	120	0.17	0.641075	370631	200086	541023	4474	82.8411
Floyd County, Georgia	9560	0.13	5169	0.227	0.974971	1.74974e+07	9.13936e+06	2.58453e+07	96199	181.887
Floyd County, Indiana	6400	0.109	3011	0.17	0.966013	1.15714e+07	6.13642e+06	1.70005e+07	76290	151.676
Floyd County, Iowa	1320	0.107	692	0.191	0.882853	2.18616e+06	1.14597e+06	3.22512e+06	16004	136.601
Floyd County, Kentucky	5550	0.187	2429	0.289	1.2356	1.28169e+07	6.84499e+06	1.87829e+07	38144	336.015
Floyd County, Texas	540	0.121	414	0.249	1.09386	1.11955e+06	556367	1.68182e+06	6088	183.894
Floyd County, Virginia	1010	0.082	426	0.132	0.763367	1.44003e+06	771675	2.10773e+06	15587	92.3866
Fluvanna County, Virginia	1560	0.076	617	0.113	0.830342	2.41663e+06	1.30229e+06	3.52994e+06	26046	92.783
Foard County, Texas	140	0.133	53	0.202	1.0524	274677	148554	400689	1320	208.089
Fond du Lac County, Wiscon	6280	0.079	3320	0.148	0.752824	8.87061e+06	4.64546e+06	1.30908e+07	101968	86.9941
Ford County, Illinois	1000	0.094	608	0.192	0.990254	1.86429e+06	959588	2.76779e+06	13758	135.506
Ford County, Kansas	1620	0.068	1875	0.177	0.818491	2.55458e+06	1.16032e+06	3.94576e+06	34492	74.0628
Forest County, Pennsylvani	970	0.135	71	0.245	1.0351	1.8473e+06	1.06477e+06	2.62968e+06	7493	246.537
Forest County, Wisconsin	840	0.115	377	0.204	0.853128	1.34003e+06	713943	1.96547e+06	9108	147.126
Forrest County, Mississipp	11640	0.199	4326	0.245	1.03745	2.25062e+07	1.219e+07	3.28134e+07	76274	295.07
Forsyth County, Georgia	7730	0.053	8718	0.148	0.98936	1.4716e+07	6.73112e+06	2.26836e+07	203841	72.1935
Forsyth County, North Caro	39960	0.144	18755	0.217	0.905034	6.76848e+07	3.59027e+07	9.9433e+07	364691	185.595
Fort Bend County, Texas	69830	0.142	36749	0.191	1.13421	1.48591e+08	7.7856e+07	2.19242e+08	683756	217.315
Foster County, North Dakot	140	0.054	80	0.112	0.804934	211826	109906	313618	3345	63.3263
Fountain County, Indiana	1530	0.119	679	0.178	0.89389	2.55683e+06	1.3637e+06	3.74874e+06	16741	152.729
Franklin city, Virginia	1170	0.184	345	0.169	0.831612	1.80741e+06	994953	2.61929e+06	8413	214.835
Franklin County, Alabama	2810	0.118	2009	0.262	0.996053	5.29329e+06	2.66105e+06	7.92152e+06	31573	167.652
Franklin County, Arkansas	1930	0.142	1045	0.247	0.887919	3.21713e+06	1.68012e+06	4.75228e+06	17799	180.748
Franklin County, Florida	1530	0.156	456	0.236	1.01401	2.88232e+06	1.58562e+06	4.17809e+06	11705	246.247
Franklin County, Georgia	2320	0.134	1229	0.251	0.873829	3.80395e+06	1.99163e+06	5.61412e+06	22188	171.442
Franklin County, Idaho	870	0.102	729	0.164	0.792715	1.31107e+06	641189	1.9798e+06	13013	100.751
Franklin County, Illinois	3910	0.127	1934	0.221	0.991807	7.26564e+06	3.83305e+06	1.06944e+07	39503	183.926
Franklin County, Indiana	1790	0.103	900	0.161	0.863289	2.89621e+06	1.52523e+06	4.26564e+06	22887	126.544
Franklin County, Iowa	740	0.092	435	0.18	0.811031	1.12892e+06	583646	1.67349e+06	10393	108.623
Franklin County, Kansas	2320	0.12	1321	0.207	0.920916	4.01571e+06	2.08446e+06	5.94452e+06	25663	156.479
Franklin County, Kentucky	5040	0.128	1833	0.174	1.2326	1.15741e+07	6.27943e+06	1.68642e+07	49982	231.565
Franklin County, Maine	3000	0.121	1118	0.202	0.789576	4.41487e+06	2.3907e+06	6.43727e+06	30270	145.85
Franklin County, Massachus	4320	0.075	1687	0.13	0.882833	7.11372e+06	3.83757e+06	1.03869e+07	70916	100.312
Franklin County, Mississip	1010	0.172	424	0.221	1.10801	2.09e+06	1.12045e+06	3.0586e+06	7818	267.331
Franklin County, Missouri	8480	0.109	4154	0.173	0.934405	1.48427e+07	7.83845e+06	2.18392e+07	102063	145.427
Franklin County, Nebraska	250	0.102	113	0.191	0.895947	418891	223025	614554	3076	136.181
Franklin County, New York	4650	0.114	2203	0.218	0.815644	7.09965e+06	3.76235e+06	1.04333e+07	51007	139.19
Franklin County, North Car	6750	0.139	2889	0.2	0.91409	1.15272e+07	6.16895e+06	1.68802e+07	62989	183.004
Franklin County, Ohio	140150	0.149	57281	0.196	1.02459	2.68051e+08	1.44043e+08	3.91942e+08	1232118	217.553
Franklin County, Pennsylva	11470	0.097	6025	0.172	0.903257	1.94363e+07	1.01861e+07	2.86756e+07	152707	127.278
Franklin County, Tennessee	3950	0.121	1655	0.193	1.03196	7.61248e+06	4.08177e+06	1.11398e+07	41348	184.108
Franklin County, Texas	1360	0.17	673	0.261	1.08149	2.75571e+06	1.45373e+06	4.05624e+06	10571	260.686
Franklin County, Vermont	3500	0.094	1584	0.14	0.88138	5.76927e+06	3.07129e+06	8.46445e+06	48625	118.648
Franklin County, Virginia	3990	0.088	1876	0.17	0.805592	6.01595e+06	3.19053e+06	8.83836e+06	56230	106.988
Franklin County, Washingto	4130	0.071	5826	0.198	0.850963	6.84217e+06	2.92326e+06	1.07512e+07	87810	77.9201
Franklin Parish, Louisiana	2830	0.186	1618	0.309	1.23763	6.58375e+06	3.41574e+06	9.74776e+06	20464	321.724
Frederick County, Maryland	11410	0.062	7934	0.136	1.07935	2.32715e+07	1.175e+07	3.47758e+07	243465	95.5844
Frederick County, Virginia	3590	0.057	2089	0.108	0.790886	5.33942e+06	2.76403e+06	7.9115e+06	82321	64.8609
Fredericksburg city, Virgi	3170	0.144	894	0.154	1.02804	6.05031e+06	3.33962e+06	8.75917e+06	27853	217.223
Freeborn County, Minnesota	1730	0.072	952	0.142	0.764241	2.483e+06	1.29424e+06	3.67031e+06	30751	80.7454
Freestone County, Texas	2830	0.187	1204	0.27	1.0091	5.33466e+06	2.85647e+06	7.81042e+06	19585	272.385
Fremont County, Colorado	4960	0.126	1605	0.212	0.810248	7.47457e+06	4.08983e+06	1.08567e+07	46835	159.594
Fremont County, Idaho	920	0.099	570	0.157	0.763155	1.32246e+06	678972	1.96507e+06	12896	102.548
Fremont County, Iowa	510	0.094	253	0.164	1.02293	977491	515523	1.43894e+06	7019	139.264
Fremont County, Wyoming	4080	0.134	2121	0.207	0.878073	6.71937e+06	3.52559e+06	9.90942e+06	40683	165.164
Fresno County, California	97110	0.142	72885	0.262	0.989424	1.81985e+08	9.07655e+07	2.73061e+08	963160	188.946
Frio County, Texas	1250	0.089	1020	0.226	1.04434	2.47937e+06	1.21857e+06	3.73804e+06	18542	133.717
Frontier County, Nebraska	210	0.103	100	0.187	0.997074	391990	207621	576159	2599	150.823
Fulton County, Arkansas	1340	0.138	738	0.3	0.839539	2.11278e+06	1.10116e+06	3.12317e+06	12186	173.378
Fulton County, Georgia	122180	0.159	45973	0.201	0.872916	1.98812e+08	1.07576e+08	2.89967e+08	996757	199.459
Fulton County, Illinois	3250	0.113	1454	0.199	0.875583	5.32076e+06	2.83568e+06	7.8033e+06	36047	147.606
Fulton County, Indiana	1670	0.108	885	0.18	0.936041	2.93316e+06	1.53565e+06	4.32902e+06	20412	143.698
Fulton County, Kentucky	960	0.192	304	0.23	0.959632	1.71291e+06	938612	2.48661e+06	6323	270.901
Fulton County, New York	4670	0.108	2350	0.209	0.859846	7.52604e+06	3.96308e+06	1.1085e+07	54297	138.609
Fulton County, Ohio	2980	0.093	1868	0.179	0.927494	5.20766e+06	2.66943e+06	7.74242e+06	42466	122.631
Fulton County, Pennsylvani	1170	0.102	570	0.181	1.02587	2.24808e+06	1.1879e+06	3.30709e+06	14653	153.421
Furnas County, Nebraska	430	0.115	235	0.211	1.09694	885695	462039	1.30884e+06	4850	182.618
Gadsden County, Florida	7530	0.21	2628	0.255	0.86502	1.21278e+07	6.60036e+06	1.76507e+07	46153	262.774
Gage County, Nebraska	1890	0.111	879	0.181	0.903221	3.19431e+06	1.69594e+06	4.6911e+06	21778	146.676
Gaines County, Texas	1350	0.107	1325	0.193	1.06699	2.75486e+06	1.30384e+06	4.20307e+06	19485	141.384
Galax city, Virginia	660	0.122	297	0.199	0.869284	1.07287e+06	571461	1.57376e+06	6858	156.441
Gallatin County, Illinois	480	0.116	234	0.203	0.866684	779183	411697	1.14626e+06	5325	146.325
Gallatin County, Kentucky	690	0.109	380	0.172	1.27964	1.65824e+06	864259	2.45125e+06	8543	194.105
Gallatin County, Montana	8880	0.114	2843	0.141	0.708585	1.17011e+07	6.40709e+06	1.69911e+07	97958	119.45
Gallia County, Ohio	3280	0.141	1761	0.246	1.00087	6.16175e+06	3.2211e+06	9.09886e+06	30376	202.849
Galveston County, Texas	38770	0.164	17395	0.224	1.20553	8.7396e+07	4.65645e+07	1.28186e+08	314485	277.902
Garden County, Nebraska	170	0.107	60	0.16	0.967186	306192	166501	445767	1930	158.649
Garfield County, Colorado	3710	0.087	2201	0.147	0.827022	5.7728e+06	2.98097e+06	8.56098e+06	57495	100.405
Garfield County, Montana	80	0.09	33	0.151	0.596488	89091.5	47836.6	130307	1061	83.9694
Garfield County, Nebraska	160	0.099	64	0.158	1.07058	319632	172081	467046	1968	162.415
Garfield County, Oklahoma	5980	0.129	3328	0.208	0.870548	9.77936e+06	5.09049e+06	1.44624e+07	62481	156.517
Garfield County, Utah	590	0.157	277	0.216	0.819714	905145	480109	1.32973e+06	5020	180.308
Garfield County, Washingto	200	0.117	108	0.2	1.11202	417496	218102	616650	2231	187.134
Garland County, Arkansas	11590	0.151	5158	0.255	0.897662	1.94512e+07	1.03716e+07	2.85214e+07	97119	200.282
Garrard County, Kentucky	1570	0.118	750	0.198	0.923225	2.71371e+06	1.43687e+06	3.98916e+06	17051	159.152
Garrett County, Maryland	2070	0.087	1161	0.196	0.958235	3.72683e+06	1.93811e+06	5.51332e+06	29677	125.58
Garvin County, Oklahoma	3110	0.15	1596	0.232	0.921309	5.37254e+06	2.823e+06	7.91915e+06	27570	194.869
Garza County, Texas	510	0.095	269	0.221	1.03767	992901	520110	1.46513e+06	6614	150.121
Gasconade County, Missouri	1310	0.112	590	0.186	0.93143	2.28176e+06	1.21527e+06	3.34715e+06	14875	153.396
Gaston County, North Carol	22010	0.135	10758	0.219	0.948925	3.91213e+07	2.06648e+07	5.75573e+07	211753	184.75
Gates County, North Caroli	1240	0.135	505	0.205	0.812565	1.88073e+06	1.01096e+06	2.74968e+06	11615	161.923
Geary County, Kansas	4090	0.161	2420	0.212	0.767024	5.90199e+06	3.04873e+06	8.75154e+06	36818	160.302
Geauga County, Ohio	5870	0.082	3676	0.162	0.928787	1.02721e+07	5.26614e+06	1.52712e+07	94020	109.254
Gem County, Idaho	1820	0.14	836	0.214	0.702603	2.39219e+06	1.27164e+06	3.51157e+06	16853	141.945
Genesee County, Michigan	44300	0.14	18370	0.189	1.2398	1.02551e+08	5.5038e+07	1.50018e+08	413090	248.253
Genesee County, New York	4220	0.09	2276	0.185	0.801661	6.35041e+06	3.31797e+06	9.3792e+06	59053	107.537
Geneva County, Alabama	2840	0.136	1545	0.26	0.883114	4.70891e+06	2.45782e+06	6.95727e+06	26765	175.935
Gentry County, Missouri	590	0.115	291	0.178	1.02432	1.13222e+06	597496	1.66635e+06	6745	167.861
George County, Mississippi	2270	0.132	1422	0.231	1.04257	4.45901e+06	2.28588e+06	6.62916e+06	23313	191.267
Georgetown County, South C	6650	0.137	2648	0.218	0.87886	1.09048e+07	5.87311e+06	1.59319e+07	60804	179.344
Gibson County, Indiana	2630	0.102	1282	0.162	0.992365	4.88837e+06	2.5829e+06	7.1913e+06	33684	145.124
Gibson County, Tennessee	5410	0.145	2661	0.22	0.940998	9.53684e+06	5.03424e+06	1.40344e+07	49511	192.621
Gila County, Arizona	6910	0.163	3040	0.281	1.01385	1.3095e+07	6.99008e+06	1.91938e+07	53179	246.244
Gilchrist County, Florida	1950	0.144	953	0.27	1.0487	3.83043e+06	2.02335e+06	5.6355e+06	17033	224.883
Giles County, Tennessee	2950	0.129	1158	0.19	0.979908	5.39238e+06	2.90771e+06	7.87477e+06	29034	185.726
Giles County, Virginia	1210	0.091	537	0.152	0.926253	2.09528e+06	1.11753e+06	3.07203e+06	16871	124.194
Gillespie County, Texas	2600	0.126	1056	0.207	0.73116	3.54823e+06	1.90776e+06	5.18716e+06	25732	137.892
Gilliam County, Oregon	190	0.131	83	0.182	0.724972	257438	137511	377245	1913	134.573
Gilmer County, Georgia	2170	0.095	1506	0.252	0.901704	3.69722e+06	1.86732e+06	5.5244e+06	28956	127.684
Gilmer County, West Virgin	1170	0.161	297	0.246	0.95143	2.06416e+06	1.14611e+06	2.98165e+06	8497	242.929
Gilpin County, Colorado	390	0.086	139	0.124	0.770792	559888	304232	815329	5708	98.0882
Glacier County, Montana	1830	0.195	1147	0.265	0.909071	3.13446e+06	1.60674e+06	4.66009e+06	13695	228.876
Glades County, Florida	1610	0.144	530	0.237	1.11415	3.33704e+06	1.82376e+06	4.84915e+06	13420	248.662
Gladwin County, Michigan	2350	0.115	1072	0.216	0.99892	4.39091e+06	2.33571e+06	6.44397e+06	25367	173.095
Glascock County, Georgia	260	0.111	172	0.228	0.963152	472522	240372	704341	3053	154.773
Glasscock County, Texas	100	0.111	57	0.161	0.861288	161888	84021.3	239656	1253	129.2
Glenn County, California	2780	0.136	1717	0.227	0.889384	4.65671e+06	2.39185e+06	6.91851e+06	27976	166.454
Gloucester County, New Jer	20250	0.09	8255	0.123	1.14629	4.33285e+07	2.32888e+07	6.33494e+07	291286	148.749
Gloucester County, Virgini	2160	0.073	947	0.124	0.816354	3.29578e+06	1.75985e+06	4.83017e+06	37021	89.0247
Glynn County, Georgia	8660	0.136	4342	0.227	0.883335	1.43364e+07	7.55225e+06	2.11128e+07	82623	173.515
Gogebic County, Michigan	1670	0.126	534	0.218	0.771496	2.39588e+06	1.312e+06	3.47894e+06	15650	153.091
Golden Valley County, Mont	60	0.109	29	0.215	0.684877	76952.8	40696.1	113170	730	105.415
Golden Valley County, Nort	90	0.063	52	0.105	0.768706	130081	67398.6	192682	1895	68.6441
Goliad County, Texas	780	0.133	400	0.248	0.984851	1.44036e+06	756897	2.12304e+06	7463	193.001
Gonzales County, Texas	1870	0.125	1199	0.219	0.978939	3.45125e+06	1.76354e+06	5.13661e+06	20370	169.428
Goochland County, Virginia	1190	0.067	447	0.105	0.841142	1.86584e+06	1.00973e+06	2.72119e+06	21979	84.8919
Goodhue County, Minnesota	2740	0.076	1518	0.143	0.773104	3.97885e+06	2.07226e+06	5.8831e+06	46450	85.6589
Gooding County, Idaho	1030	0.095	683	0.159	0.942083	1.83109e+06	931152	2.72974e+06	15157	120.808
Gordon County, Georgia	4510	0.108	3411	0.239	0.990076	8.45943e+06	4.21371e+06	1.26984e+07	56079	150.848
Goshen County, Wyoming	1150	0.107	535	0.194	0.826069	1.77762e+06	943755	2.6106e+06	13546	131.228
Gosper County, Nebraska	150	0.094	71	0.166	0.900017	252707	133931	371355	1977	127.823
Gove County, Kansas	210	0.101	104	0.174	1.02954	405084	213678	596277	2682	151.038
Grady County, Georgia	2950	0.157	1764	0.278	0.7842	4.35342e+06	2.24572e+06	6.45836e+06	25145	173.133
Grady County, Oklahoma	5250	0.129	2793	0.211	1.03249	1.0172e+07	5.32315e+06	1.50151e+07	53955	188.528
Grafton County, New Hampsh	6420	0.087	2047	0.134	0.883713	1.05498e+07	5.77826e+06	1.53177e+07	89164	118.319
Graham County, Arizona	4000	0.148	2600	0.249	0.791585	5.97172e+06	3.04555e+06	8.89378e+06	37529	159.123
Graham County, Kansas	250	0.12	101	0.203	1.08111	504424	271336	737295	2577	195.741
Graham County, North Carol	940	0.139	453	0.246	0.790439	1.39133e+06	736022	2.04592e+06	8651	160.829
Grainger County, Tennessee	2200	0.123	1061	0.219	1.01336	4.17472e+06	2.20828e+06	6.139e+06	22813	182.997
Grand County, Colorado	1200	0.101	407	0.154	0.87011	1.94327e+06	1.0598e+06	2.82603e+06	14490	134.111
Grand County, Utah	1150	0.158	415	0.196	0.738778	1.58268e+06	859188	2.30557e+06	9428	167.871
Grand Forks County, North	5190	0.093	1554	0.109	0.866641	8.35683e+06	4.59591e+06	1.2115e+07	69793	119.737
Grand Isle County, Vermont	490	0.086	191	0.148	0.775834	709066	382571	1.03526e+06	6945	102.097
Grand Traverse County, Mic	6230	0.087	2451	0.129	0.874472	1.0163e+07	5.47915e+06	1.48426e+07	90715	112.033
Granite County, Montana	290	0.112	141	0.237	0.858651	466368	246484	686010	3212	145.195
Grant County, Arkansas	1670	0.121	889	0.211	0.913813	2.8638e+06	1.49855e+06	4.22742e+06	18046	158.694
Grant County, Indiana	7250	0.134	3127	0.219	0.950212	1.28722e+07	6.88384e+06	1.88546e+07	68269	188.551
Grant County, Kansas	270	0.051	389	0.157	0.703903	370464	157105	583276	7748	47.8142
Grant County, Kentucky	2290	0.128	1361	0.199	1.07429	4.62883e+06	2.38969e+06	6.86504e+06	24705	187.364
Grant County, Minnesota	360	0.079	214	0.164	0.908281	615233	317613	912464	5943	103.522
Grant County, Nebraska	60	0.108	26	0.202	0.830893	93159.8	49798.8	136478	647	143.987
Grant County, New Mexico	3360	0.147	1491	0.247	0.677088	4.25314e+06	2.26846e+06	6.2358e+06	28879	147.274
Grant County, North Dakota	120	0.062	41	0.095	0.897291	200419	109244	291520	2369	84.6006
Grant County, Oklahoma	400	0.115	191	0.182	0.914041	684507	362453	1.00621e+06	4497	152.214
Grant County, Oregon	830	0.142	330	0.245	0.704922	1.09166e+06	588017	1.59483e+06	7227	151.052
Grant County, South Dakota	440	0.079	221	0.14	0.795682	656152	345588	966364	7195	91.1955
Grant County, Washington	6400	0.099	5523	0.198	0.826482	1.00661e+07	4.89506e+06	1.5228e+07	92530	108.787
Grant County, West Virgini	1070	0.113	359	0.155	0.843496	1.67949e+06	916645	2.44172e+06	11770	142.692
Grant County, Wisconsin	4230	0.103	1839	0.174	0.746387	5.90015e+06	3.15298e+06	8.64457e+06	51723	114.072
Grant Parish, Louisiana	2250	0.129	1111	0.226	1.11513	4.70068e+06	2.48034e+06	6.91854e+06	22372	210.115
Granville County, North Ca	6430	0.14	2477	0.198	0.837877	1.00468e+07	5.42595e+06	1.46635e+07	58341	172.208
Gratiot County, Michigan	3870	0.117	1495	0.175	0.961871	6.94199e+06	3.74828e+06	1.01328e+07	41676	166.571
Graves County, Kentucky	3690	0.13	1689	0.186	0.922732	6.36923e+06	3.38694e+06	9.34842e+06	37379	170.396
Gray County, Kansas	340	0.081	284	0.159	0.711328	459717	224962	694069	6037	76.15
Gray County, Texas	2830	0.164	1448	0.248	0.992377	5.26561e+06	2.76772e+06	7.76063e+06	23028	228.661
Grays Harbor County, Washi	8010	0.142	3502	0.234	0.904058	1.35342e+07	7.22874e+06	1.98333e+07	71233	189.999
Grayson County, Kentucky	2860	0.144	1446	0.231	1.01443	5.4383e+06	2.86224e+06	8.01143e+06	26092	208.428
Grayson County, Texas	16000	0.169	7063	0.239	1.15673	3.45966e+07	1.84616e+07	5.07153e+07	124231	278.486
Grayson County, Virginia	1270	0.101	569	0.21	0.838344	1.99082e+06	1.06085e+06	2.91983e+06	15180	131.147
Greeley County, Kansas	80	0.082	41	0.151	1.09633	164449	86422.4	242386	1235	133.157
Greeley County, Nebraska	180	0.095	106	0.18	0.941672	318850	164806	472695	2447	130.302
Green County, Kentucky	1100	0.126	436	0.182	1.11799	2.29442e+06	1.23621e+06	3.35166e+06	11123	206.277
Green County, Wisconsin	2200	0.077	1271	0.149	0.765671	3.16718e+06	1.64103e+06	4.69139e+06	37050	85.484
Green Lake County, Wiscons	1320	0.09	758	0.177	0.719305	1.78497e+06	925560	2.64329e+06	18881	94.5379
Greenbrier County, West Vi	3530	0.124	1320	0.188	0.873153	5.74501e+06	3.11014e+06	8.37758e+06	35580	161.467
Greene County, Alabama	1770	0.268	682	0.343	0.861383	2.8432e+06	1.53549e+06	4.14974e+06	8587	331.105
Greene County, Arkansas	4650	0.141	2567	0.239	0.908521	7.93453e+06	4.13422e+06	1.17302e+07	43745	181.381
Greene County, Georgia	1950	0.147	844	0.263	0.855229	3.1163e+06	1.66601e+06	4.56515e+06	16535	188.467
Greene County, Illinois	1120	0.107	582	0.201	0.958504	2.01347e+06	1.0565e+06	2.96933e+06	13390	150.371
Greene County, Indiana	3120	0.123	1443	0.195	1.01576	5.92952e+06	3.14988e+06	8.70623e+06	32633	181.703
Greene County, Iowa	670	0.095	325	0.156	0.823223	1.03296e+06	546072	1.51932e+06	9083	113.725
Greene County, Mississippi	1820	0.164	590	0.206	1.20362	4.07435e+06	2.22907e+06	5.91822e+06	13941	292.257
Greene County, Missouri	30900	0.137	10972	0.183	0.825723	4.7519e+07	2.58282e+07	6.91917e+07	285449	166.471
Greene County, New York	3770	0.095	1456	0.174	0.874439	6.14788e+06	3.31958e+06	8.97365e+06	48069	127.897
Greene County, North Carol	2670	0.16	1056	0.229	1.0164	5.06297e+06	2.72837e+06	7.39543e+06	21241	238.358
Greene County, Ohio	15430	0.119	6358	0.186	0.963324	2.77507e+07	1.49018e+07	4.05874e+07	164325	168.877
Greene County, Pennsylvani	3850	0.126	1537	0.214	1.02412	7.35715e+06	3.96153e+06	1.07496e+07	37669	195.311
Greene County, Tennessee	6970	0.127	2968	0.217	0.887017	1.15493e+07	6.18365e+06	1.69098e+07	68502	168.599
Greene County, Virginia	1090	0.075	572	0.123	0.946257	1.93492e+06	1.01416e+06	2.85461e+06	19085	101.385
Greenlee County, Arizona	860	0.131	587	0.225	0.823951	1.33826e+06	677620	1.99794e+06	9224	145.085
Greensville County, Virgin	1500	0.153	334	0.173	0.816572	2.26821e+06	1.26763e+06	3.26823e+06	11698	193.897
Greenup County, Kentucky	3910	0.138	1722	0.217	1.14458	8.36539e+06	4.46497e+06	1.22619e+07	36255	230.738
Greenville County, South C	38170	0.104	18669	0.164	0.886641	6.33924e+07	3.34831e+07	9.32686e+07	482191	131.467
Greenwood County, Kansas	630	0.127	307	0.224	1.00326	1.18383e+06	625528	1.74152e+06	6304	187.791
Greenwood County, South Ca	7960	0.148	3627	0.224	0.925445	1.37788e+07	7.33032e+06	2.02205e+07	69881	197.175
Greer County, Oklahoma	830	0.169	280	0.24	1.12446	1.73687e+06	947598	2.52551e+06	6081	285.623
Gregg County, Texas	18450	0.202	8199	0.257	1.05561	3.64114e+07	1.94178e+07	5.33878e+07	123283	295.348
Gregory County, South Dako	350	0.107	187	0.188	0.944006	620080	324335	915472	4217	147.043
Grenada County, Mississipp	2940	0.179	1329	0.259	1.10815	6.09294e+06	3.24396e+06	8.93896e+06	21518	283.155
Griggs County, North Dakot	110	0.056	40	0.093	0.940415	192729	104565	280817	2311	83.3962
Grimes County, Texas	3820	0.181	1661	0.275	1.04718	7.47557e+06	3.99481e+06	1.09528e+07	27140	275.445
Grundy County, Illinois	3240	0.087	2005	0.154	1.04903	6.40179e+06	3.28732e+06	9.51205e+06	50338	127.176
Grundy County, Iowa	790	0.084	396	0.136	0.857054	1.2689e+06	668463	1.86866e+06	12373	102.554
Grundy County, Missouri	1020	0.131	492	0.204	0.974681	1.86168e+06	984748	2.73765e+06	10231	181.965
Grundy County, Tennessee	1610	0.153	769	0.259	1.07589	3.24302e+06	1.71716e+06	4.76723e+06	13494	240.331
Guadalupe County, New Mexi	340	0.094	199	0.219	0.718236	459298	237586	680723	4469	102.774
Guadalupe County, Texas	12530	0.115	7526	0.195	1.0141	2.39145e+07	1.23291e+07	3.54847e+07	147313	162.338
Guernsey County, Ohio	4240	0.139	2280	0.251	1.00572	8.00406e+06	4.18342e+06	1.18201e+07	39478	202.747
Guilford County, North Car	62560	0.158	24477	0.21	0.822833	9.60191e+07	5.17902e+07	1.40208e+08	511815	187.605
Gulf County, Florida	2010	0.151	545	0.216	1.03549	3.8623e+06	2.13676e+06	5.58671e+06	15851	243.663
Gunnison County, Colorado	1640	0.126	425	0.149	0.758823	2.30816e+06	1.28017e+06	3.3355e+06	15889	145.268
Guthrie County, Iowa	760	0.091	383	0.159	0.84803	1.208e+06	636012	1.77934e+06	10691	112.992
Gwinnett County, Georgia	60370	0.096	44396	0.182	0.947202	1.08237e+08	5.4166e+07	1.62224e+08	874242	123.807
Haakon County, South Dakot	160	0.099	95	0.191	0.84677	254912	131618	378045	2073	122.968
Habersham County, Georgia	3250	0.097	2196	0.219	0.880802	5.40476e+06	2.74082e+06	8.06483e+06	43724	123.611
Haines Borough, Alaska	270	0.131	87	0.188	0.717239	360154	197121	523063	2528	142.466
Hale County, Alabama	2400	0.207	917	0.257	0.978448	4.37852e+06	2.36627e+06	6.38897e+06	15159	288.839
Hale County, Texas	3260	0.129	2398	0.245	1.02724	6.33878e+06	3.17204e+06	9.5006e+06	35007	181.072
Halifax County, North Caro	9010	0.218	3088	0.268	0.954588	1.60098e+07	8.72463e+06	2.3289e+07	52849	302.934
Halifax County, Virginia	4080	0.146	1330	0.18	0.793964	6.02549e+06	3.29528e+06	8.75359e+06	35305	170.67
Hall County, Georgia	11090	0.079	10298	0.203	0.915395	1.93724e+07	9.28083e+06	2.94451e+07	190482	101.702
Hall County, Nebraska	4310	0.097	3119	0.188	0.809441	6.60023e+06	3.31165e+06	9.88376e+06	61105	108.015
Hall County, Texas	480	0.199	227	0.3	0.914715	821853	435608	1.20768e+06	3162	259.916
Hamblen County, Tennessee	6210	0.128	3214	0.218	0.917258	1.06826e+07	5.60787e+06	1.57515e+07	63203	169.021
Hamilton County, Florida	2240	0.192	718	0.265	0.978975	4.07802e+06	2.23279e+06	5.92184e+06	14362	283.945
Hamilton County, Illinois	670	0.105	332	0.18	0.882204	1.10747e+06	584141	1.63021e+06	8251	134.222
Hamilton County, Indiana	17160	0.079	10261	0.118	0.933907	3.0158e+07	1.55571e+07	4.47398e+07	303042	99.5176
Hamilton County, Iowa	1130	0.097	577	0.163	0.918822	1.9466e+06	1.02341e+06	2.86873e+06	15227	127.839
Hamilton County, Kansas	130	0.07	123	0.161	1.11886	277768	132537	422725	2567	108.207
Hamilton County, Nebraska	610	0.089	397	0.178	0.794883	914513	466313	1.36208e+06	9118	100.298
Hamilton County, New York	370	0.093	137	0.185	0.786694	542457	293896	790803	4697	115.49
Hamilton County, Ohio	95570	0.155	38079	0.203	0.978259	1.74445e+08	9.39472e+07	2.54868e+08	805965	216.442
Hamilton County, Tennessee	36920	0.133	13754	0.185	0.898472	6.18253e+07	3.348e+07	9.01459e+07	351305	175.987
Hamilton County, Texas	1110	0.169	384	0.229	1.01296	2.09325e+06	1.13995e+06	3.04576e+06	8232	254.282
Hamlin County, South Dakot	310	0.075	264	0.143	0.669987	395065	192612	597164	5995	65.8991
Hampden County, Massachuse	30460	0.084	16769	0.16	1.04251	5.96369e+07	3.10835e+07	8.81553e+07	468072	127.41
Hampshire County, Massachu	11660	0.086	2901	0.116	0.982165	2.1231e+07	1.18008e+07	3.06555e+07	161035	131.841
Hampshire County, West Vir	2350	0.126	861	0.179	0.936563	4.101e+06	2.2237e+06	5.97669e+06	23455	174.846
Hampton city, Virginia	16860	0.158	4958	0.166	0.84974	2.66121e+07	1.4652e+07	3.85637e+07	136789	194.548
Hampton County, South Caro	2490	0.158	876	0.193	0.968142	4.48902e+06	2.44163e+06	6.53472e+06	20296	221.178
Hancock County, Georgia	1630	0.219	410	0.31	0.776457	2.34662e+06	1.30358e+06	3.38903e+06	8747	268.277
Hancock County, Illinois	1370	0.093	742	0.191	0.850892	2.18844e+06	1.14286e+06	3.23277e+06	18633	117.45
Hancock County, Indiana	4860	0.089	2556	0.146	0.929042	8.47075e+06	4.43869e+06	1.24981e+07	71955	117.723
Hancock County, Iowa	730	0.086	377	0.15	0.888662	1.21656e+06	638791	1.79366e+06	11006	110.536
Hancock County, Kentucky	760	0.115	437	0.202	0.885507	1.26521e+06	655942	1.87371e+06	8716	145.16
Hancock County, Maine	5490	0.122	1930	0.2	0.921041	9.41586e+06	5.12167e+06	1.37065e+07	54483	172.822
Hancock County, Mississipp	4900	0.137	2313	0.224	1.02772	9.42588e+06	4.99696e+06	1.38501e+07	46028	204.786
Hancock County, Ohio	6160	0.105	3225	0.188	0.827392	9.56088e+06	5.01251e+06	1.41039e+07	75672	126.346
Hancock County, Tennessee	830	0.158	363	0.265	1.36798	2.1221e+06	1.1334e+06	3.1098e+06	6609	321.092
Hancock County, West Virgi	2950	0.122	1185	0.199	1.07373	5.91098e+06	3.18115e+06	8.63826e+06	30024	196.875
Hand County, South Dakota	210	0.081	88	0.128	0.823999	323156	173272	472895	3311	97.6007
Hanover County, Virginia	4940	0.063	2597	0.111	0.913108	8.46243e+06	4.43454e+06	1.24856e+07	102199	82.8034
Hansford County, Texas	440	0.113	393	0.241	1.04187	873508	421873	1.32432e+06	5552	157.332
Hanson County, South Dakot	200	0.085	155	0.141	0.755288	286405	142066	430510	3390	84.4853
Haralson County, Georgia	2630	0.122	1729	0.246	0.962192	4.77415e+06	2.43082e+06	7.11415e+06	28667	166.538
Hardee County, Florida	2480	0.124	1838	0.25	1.10533	5.18993e+06	2.59393e+06	7.78186e+06	27302	190.093
Hardeman County, Tennessee	3840	0.184	1185	0.229	0.926596	6.61345e+06	3.63011e+06	9.59459e+06	25975	254.608
Hardeman County, Texas	480	0.161	202	0.216	1.36463	1.22337e+06	655703	1.79048e+06	3952	309.556
Hardin County, Illinois	460	0.134	159	0.213	1.04065	891172	485350	1.29666e+06	4173	213.557
Hardin County, Iowa	1250	0.092	571	0.149	0.857093	2.00404e+06	1.06589e+06	2.94121e+06	17324	115.68
Hardin County, Kentucky	10330	0.128	4513	0.167	0.909065	1.75506e+07	9.37461e+06	2.57185e+07	107573	163.151
Hardin County, Ohio	2950	0.121	1508	0.206	1.02514	5.66996e+06	2.98056e+06	8.35627e+06	31652	179.134
Hardin County, Tennessee	2790	0.136	1245	0.232	0.946966	4.93981e+06	2.6333e+06	7.24397e+06	25839	191.177
Hardin County, Texas	7170	0.172	3318	0.239	1.10153	1.47773e+07	7.84954e+06	2.16977e+07	55624	265.663
Harding County, New Mexico	70	0.142	20	0.213	0.745623	96916.1	53453.7	140349	565	171.533
Harding County, South Dako	100	0.106	44	0.145	0.875088	163572	87312.8	239753	1277	128.09
Hardy County, West Virgini	1210	0.109	521	0.184	0.834755	1.88723e+06	1.00942e+06	2.76417e+06	13942	135.363
Harford County, Maryland	13800	0.072	8212	0.143	1.12039	2.90923e+07	1.50168e+07	4.31494e+07	249776	116.473
Harlan County, Kentucky	4370	0.202	1874	0.295	1.0929	8.92295e+06	4.77438e+06	1.30674e+07	28031	318.324
Harlan County, Nebraska	280	0.105	167	0.214	1.04431	550224	283929	816169	3465	158.795
Harmon County, Oklahoma	260	0.12	126	0.184	1.10992	540444	285732	794876	2813	192.124
Harnett County, North Caro	13070	0.142	7263	0.211	0.988441	2.42676e+07	1.26344e+07	3.58865e+07	126620	191.657
Harney County, Oregon	770	0.135	373	0.247	0.895215	1.29092e+06	682536	1.89863e+06	7214	178.946
Harper County, Kansas	510	0.115	269	0.193	1.04986	1.00457e+06	526223	1.48235e+06	5798	173.262
Harper County, Oklahoma	280	0.099	197	0.201	0.805272	426214	214809	637303	3785	112.606
Harris County, Georgia	2340	0.092	1298	0.176	0.826507	3.63283e+06	1.89176e+06	5.37175e+06	32992	110.112
Harris County, Texas	518410	0.161	284243	0.235	1.20224	1.17039e+09	6.10316e+08	1.72977e+09	4434257	263.942
Harrison County, Indiana	3170	0.104	1452	0.162	1.0025	5.94475e+06	3.16099e+06	8.7256e+06	39370	150.997
Harrison County, Iowa	1040	0.093	530	0.163	0.994323	1.93869e+06	1.01947e+06	2.85686e+06	14335	135.242
Harrison County, Kentucky	1850	0.129	792	0.184	0.878834	3.03748e+06	1.62551e+06	4.44806e+06	18629	163.051
Harrison County, Mississip	24300	0.162	11639	0.241	1.01396	4.61327e+07	2.442e+07	6.78218e+07	198570	232.324
Harrison County, Missouri	800	0.123	437	0.204	1.06637	1.60186e+06	835689	2.36711e+06	8649	185.208
Harrison County, Ohio	1610	0.131	814	0.249	1.06318	3.20853e+06	1.68869e+06	4.72665e+06	15521	206.722
Harrison County, Texas	9850	0.199	4329	0.257	1.03426	1.9042e+07	1.01655e+07	2.79095e+07	66431	286.643
Harrison County, West Virg	6390	0.118	2661	0.18	0.872999	1.04168e+07	5.58845e+06	1.52404e+07	68775	151.461
Harrisonburg city, Virgini	7000	0.16	1354	0.165	0.704948	9.12648e+06	5.13164e+06	1.31194e+07	51979	175.58
Hart County, Georgia	2720	0.135	1240	0.229	0.833693	4.24156e+06	2.25641e+06	6.22465e+06	25518	166.219
Hart County, Kentucky	2010	0.143	889	0.198	1.0217	3.83901e+06	2.04822e+06	5.62799e+06	18510	207.402
Hartford County, Connectic	75770	0.108	30479	0.157	1.04382	1.47597e+08	7.94238e+07	2.15707e+08	895699	164.784
Hartley County, Texas	620	0.132	239	0.186	1.2211	1.41183e+06	762442	2.06064e+06	5966	236.646
Harvey County, Kansas	2970	0.114	1689	0.193	0.796335	4.44522e+06	2.30777e+06	6.57998e+06	34814	127.685
Haskell County, Kansas	210	0.072	209	0.176	1.08405	435637	205526	665294	4087	106.591
Haskell County, Oklahoma	1630	0.167	840	0.271	1.02093	3.12061e+06	1.63896e+06	4.60055e+06	12835	243.133
Haskell County, Texas	730	0.147	249	0.286	0.967803	1.31499e+06	716862	1.91264e+06	5812	226.255
Hawaii County, Hawaii	19210	0.127	9336	0.218	0.777342	2.79672e+07	1.47818e+07	4.11381e+07	193680	144.399
Hawkins County, Tennessee	5630	0.126	2667	0.224	0.929746	9.79838e+06	5.19257e+06	1.43992e+07	56567	173.217
Hayes County, Nebraska	80	0.099	31	0.158	0.824369	122996	66393.8	179547	1013	121.417
Hays County, Texas	19530	0.138	8520	0.194	1.04115	3.80018e+07	2.03012e+07	5.56845e+07	185686	204.656
Haywood County, North Caro	5460	0.112	2537	0.231	0.819116	8.36858e+06	4.4435e+06	1.22895e+07	59577	140.467
Haywood County, Tennessee	2710	0.196	907	0.212	1.0041	5.06339e+06	2.76403e+06	7.36093e+06	18129	279.298
Heard County, Georgia	1110	0.125	627	0.23	1.01866	2.12483e+06	1.10404e+06	3.14434e+06	11571	183.634
Hemphill County, Texas	340	0.119	286	0.216	0.929146	600637	293530	907212	4151	144.697
Hempstead County, Arkansas	2830	0.173	1497	0.256	0.895672	4.756e+06	2.49051e+06	7.01881e+06	22208	214.157
Henderson County, Illinois	500	0.089	256	0.192	0.861446	807589	424455	1.19028e+06	6966	115.933
Henderson County, Kentucky	5010	0.141	2146	0.199	0.952946	8.9196e+06	4.77308e+06	1.3062e+07	46362	192.39
Henderson County, North Ca	8870	0.1	4149	0.19	0.799036	1.32636e+07	7.03793e+06	1.94826e+07	110905	119.594
Henderson County, Tennesse	3080	0.144	1595	0.242	0.973	5.62036e+06	2.95023e+06	8.28739e+06	27952	201.072
Henderson County, Texas	10730	0.174	4724	0.27	1.1052	2.21667e+07	1.18317e+07	3.24913e+07	79213	279.837
Hendricks County, Indiana	9670	0.084	5162	0.127	0.947763	1.71997e+07	8.99731e+06	2.53924e+07	155817	110.384
Hendry County, Florida	3690	0.133	2624	0.247	1.13658	7.93034e+06	3.99015e+06	1.18646e+07	38376	206.649
Hennepin County, Minnesota	89670	0.095	33911	0.126	0.83687	1.39898e+08	7.56673e+07	2.04071e+08	1209265	115.688
Henrico County, Virginia	26830	0.109	9840	0.13	0.872758	4.36322e+07	2.36569e+07	6.35902e+07	321921	135.537
Henry County, Alabama	1930	0.142	781	0.215	0.845856	3.04686e+06	1.63871e+06	4.45368e+06	17187	177.277
Henry County, Georgia	19860	0.127	11061	0.191	0.926121	3.45518e+07	1.79837e+07	5.10994e+07	214171	161.328
Henry County, Illinois	3530	0.092	1897	0.167	0.841427	5.57511e+06	2.91412e+06	8.23291e+06	49681	112.218
Henry County, Indiana	4640	0.12	2063	0.2	0.929101	8.05977e+06	4.29797e+06	1.18177e+07	48953	164.643
Henry County, Iowa	1630	0.105	808	0.181	0.701051	2.14105e+06	1.12927e+06	3.1517e+06	19941	107.369
Henry County, Kentucky	1410	0.119	661	0.18	1.00807	2.66012e+06	1.4112e+06	3.90771e+06	15528	171.311
Henry County, Missouri	2190	0.129	1094	0.223	0.958837	3.93505e+06	2.07377e+06	5.79423e+06	21930	179.437
Henry County, Ohio	1990	0.094	1233	0.186	0.92797	3.47831e+06	1.78581e+06	5.16852e+06	27890	124.715
Henry County, Tennessee	3410	0.134	1547	0.227	0.871776	5.55993e+06	2.95915e+06	8.158e+06	32291	172.182
Henry County, Virginia	5150	0.123	2097	0.2	0.831693	7.99495e+06	4.29766e+06	1.16887e+07	52209	153.133
Herkimer County, New York	5050	0.101	2684	0.199	0.853882	8.09174e+06	4.23498e+06	1.19439e+07	63558	127.313
Hernando County, Florida	18770	0.131	7655	0.23	1.12017	3.9247e+07	2.10942e+07	5.73827e+07	176797	221.989
Hertford County, North Car	4040	0.207	1192	0.25	0.793711	5.95658e+06	3.27889e+06	8.63237e+06	24285	245.278
Hettinger County, North Da	90	0.042	54	0.098	0.749778	126997	65482.6	188431	2639	48.1233
Hickman County, Kentucky	490	0.131	173	0.187	0.849469	775141	421496	1.12849e+06	4691	165.24
Hickman County, Tennessee	2470	0.13	1198	0.228	1.118	5.17167e+06	2.73402e+06	7.60665e+06	24251	213.256
Hickory County, Missouri	1060	0.139	392	0.243	0.806828	1.59381e+06	863587	2.3234e+06	9267	171.988
Hidalgo County, New Mexico	480	0.137	274	0.261	0.60457	545467	283051	807551	4531	120.386
Hidalgo County, Texas	53860	0.098	79812	0.286	1.25204	1.3167e+08	5.52701e+07	2.0787e+08	828334	158.958
Highland County, Ohio	4570	0.14	2557	0.245	1.00881	8.6616e+06	4.50572e+06	1.28123e+07	43109	200.923
Highland County, Virginia	130	0.067	54	0.175	0.824035	200026	107335	292628	2230	89.6978
Highlands County, Florida	11340	0.139	4345	0.248	1.11191	2.35115e+07	1.27033e+07	3.43099e+07	98862	237.821
Hill County, Montana	1600	0.133	925	0.206	0.720871	2.16867e+06	1.12357e+06	3.21244e+06	16529	131.204
Hill County, Texas	4390	0.165	2144	0.259	0.920614	7.57001e+06	3.99901e+06	1.11371e+07	34901	216.899
Hillsborough County, Flori	132690	0.131	60406	0.197	1.13411	2.81471e+08	1.49756e+08	4.13049e+08	1323059	212.742
Hillsborough County, New H	25290	0.08	10202	0.116	0.927285	4.3766e+07	2.35453e+07	6.39678e+07	404948	108.078
Hillsdale County, Michigan	3840	0.107	1881	0.182	0.939679	6.75915e+06	3.56953e+06	9.94523e+06	46024	146.861
Hinds County, Mississippi	40510	0.221	14610	0.239	0.883808	6.66958e+07	3.62087e+07	9.71572e+07	244596	272.678
Hinsdale County, Colorado	80	0.109	24	0.161	0.763297	113457	62388.9	164488	856	132.543
Hitchcock County, Nebraska	270	0.118	139	0.223	1.07952	546562	287089	805734	2866	190.705
Hocking County, Ohio	2710	0.123	1461	0.221	1.04633	5.32272e+06	2.78115e+06	7.86123e+06	28690	185.525
Hockley County, Texas	2180	0.127	1310	0.211	1.00762	4.13419e+06	2.13125e+06	6.13449e+06	23377	176.849
Hodgeman County, Kansas	140	0.092	66	0.158	0.75463	197743	104844	290543	1919	103.045
Hoke County, North Carolin	6300	0.171	3454	0.231	1.04573	1.23715e+07	6.45137e+06	1.82844e+07	51853	238.588
Holmes County, Florida	2560	0.163	1075	0.273	1.04388	4.99083e+06	2.67552e+06	7.3039e+06	19569	255.038
Holmes County, Mississippi	4130	0.305	1732	0.345	1.01536	7.83147e+06	4.19885e+06	1.14606e+07	18547	422.25
Holmes County, Ohio	2880	0.098	2702	0.187	0.851817	4.68336e+06	2.23874e+06	7.12337e+06	43702	107.166
Holt County, Missouri	420	0.117	149	0.163	0.945256	739379	401905	1.07657e+06	4537	162.967
Holt County, Nebraska	780	0.099	410	0.165	1.14214	1.67132e+06	875829	2.46587e+06	10360	161.324
Honolulu County, Hawaii	89590	0.116	36225	0.17	0.75232	1.25793e+08	6.76604e+07	1.8387e+08	986999	127.449
Hood County, Texas	6500	0.152	2677	0.234	1.00635	1.22122e+07	6.55812e+06	1.78609e+07	54217	225.247
Hood River County, Oregon	1490	0.086	1035	0.183	0.816943	2.30007e+06	1.16152e+06	3.43693e+06	22842	100.695
Hooker County, Nebraska	70	0.117	20	0.2	0.772696	100435	55394.6	145445	669	150.127
Hoonah-Angoon Census Area,	250	0.144	102	0.26	0.76721	358026	192422	523473	2107	169.922
Hopewell city, Virginia	2720	0.163	1120	0.197	0.961217	4.88114e+06	2.62128e+06	7.13885e+06	22332	218.571
Hopkins County, Kentucky	4650	0.13	1989	0.186	0.867815	7.5389e+06	4.03476e+06	1.10396e+07	46359	162.62
Hopkins County, Texas	4560	0.17	2331	0.258	1.06835	9.13388e+06	4.80146e+06	1.34613e+07	35844	254.823
Horry County, South Caroli	27330	0.113	12072	0.209	0.915061	4.67496e+07	2.49453e+07	6.85317e+07	300418	155.615
Hot Spring County, Arkansa	3750	0.143	1652	0.232	0.925693	6.48879e+06	3.46326e+06	9.51127e+06	33440	194.043
Hot Springs County, Wyomin	450	0.117	189	0.193	0.917129	770773	413195	1.128e+06	4781	161.216
Houghton County, Michigan	4060	0.139	1244	0.167	0.813098	6.13528e+06	3.3692e+06	8.89934e+06	36565	167.791
Houston County, Alabama	12050	0.152	5937	0.24	0.872718	1.97013e+07	1.03979e+07	2.89943e+07	103891	189.634
Houston County, Georgia	14900	0.135	8396	0.218	0.998876	2.79668e+07	1.45356e+07	4.13812e+07	149137	187.524
Houston County, Minnesota	1110	0.075	598	0.148	0.665334	1.38628e+06	724397	2.04736e+06	18791	73.7734
Houston County, Tennessee	890	0.139	471	0.254	0.995893	1.66308e+06	870837	2.45439e+06	8234	201.977
Houston County, Texas	3900	0.212	1264	0.288	0.97276	7.05613e+06	3.86045e+06	1.02493e+07	22802	309.452
Howard County, Arkansas	1440	0.144	857	0.245	0.875629	2.37253e+06	1.22463e+06	3.51894e+06	13487	175.913
Howard County, Indiana	8250	0.129	3714	0.196	0.99195	1.53034e+07	8.151e+06	2.24485e+07	82728	184.985
Howard County, Iowa	690	0.098	385	0.163	0.781836	1.01346e+06	527376	1.49895e+06	9430	107.472
Howard County, Maryland	14470	0.062	8573	0.112	1.00922	2.74749e+07	1.419e+07	4.07425e+07	308447	89.0749
Howard County, Missouri	990	0.125	452	0.201	0.689795	1.27738e+06	679433	1.8747e+06	10148	125.875
Howard County, Nebraska	490	0.101	264	0.175	0.980526	901868	471266	1.33195e+06	6365	141.692
Howard County, Texas	3970	0.14	1790	0.222	0.892702	6.62758e+06	3.52949e+06	9.72247e+06	36423	181.961
Howell County, Missouri	4400	0.145	2307	0.235	0.789964	6.52049e+06	3.41794e+06	9.6194e+06	40265	161.939
Hubbard County, Minnesota	1440	0.089	782	0.175	0.76983	2.08125e+06	1.08654e+06	3.07476e+06	20640	100.836
Hudson County, New Jersey	51500	0.097	21445	0.156	1.26935	1.22069e+08	6.54887e+07	1.78595e+08	668526	182.594
Hudspeth County, Texas	300	0.115	276	0.315	0.978633	560052	268834	850729	3481	160.888
Huerfano County, Colorado	570	0.103	179	0.174	0.783938	830739	455469	1.20573e+06	6521	127.394
Hughes County, Oklahoma	1810	0.168	774	0.266	0.913004	3.08729e+06	1.65233e+06	4.52083e+06	13727	224.906
Hughes County, South Dakot	1210	0.09	581	0.14	0.695483	1.5757e+06	833870	2.31672e+06	17518	89.9476
Humboldt County, Californi	18030	0.166	5670	0.215	0.867204	2.90692e+07	1.59363e+07	4.21923e+07	135182	215.038
Humboldt County, Iowa	720	0.098	401	0.179	0.837365	1.13259e+06	589496	1.675e+06	9607	117.892
Humboldt County, Nevada	1090	0.089	879	0.183	0.814055	1.68459e+06	829735	2.53801e+06	17091	98.5659
Humphreys County, Mississi	1910	0.299	807	0.333	0.907867	3.23882e+06	1.73533e+06	4.74084e+06	8822	367.13
Humphreys County, Tennesse	1790	0.126	868	0.216	1.06892	3.58334e+06	1.89439e+06	5.27045e+06	18216	196.714
Hunt County, Texas	12030	0.178	5321	0.248	1.16881	2.6285e+07	1.40237e+07	3.85338e+07	89068	295.112
Hunterdon County, New Jers	5670	0.057	2453	0.093	0.972837	1.03072e+07	5.51058e+06	1.50991e+07	125708	81.9934
Huntingdon County, Pennsyl	4430	0.119	1711	0.196	0.9723	8.03266e+06	4.33725e+06	1.17247e+07	45844	175.217
Huntington County, Indiana	2960	0.104	1408	0.173	0.851602	4.71897e+06	2.49972e+06	6.93582e+06	36696	128.596
Huron County, Michigan	2420	0.094	1075	0.171	1.02614	4.64253e+06	2.4759e+06	6.80695e+06	32021	144.984
Huron County, Ohio	5180	0.118	3045	0.208	1.02955	1.00316e+07	5.18629e+06	1.48707e+07	58704	170.885
Hutchinson County, South D	520	0.093	270	0.16	0.71962	701831	368294	1.03498e+06	7264	96.6177
Hutchinson County, Texas	2500	0.156	1409	0.246	1.04379	4.90342e+06	2.54847e+06	7.25543e+06	21782	225.113
Hyde County, North Carolin	870	0.19	259	0.253	0.829122	1.34011e+06	737273	1.94252e+06	5629	238.072
Hyde County, South Dakota	90	0.081	53	0.165	0.801612	135713	70146.6	201194	1440	94.245
Iberia Parish, Louisiana	8570	0.158	5069	0.258	0.947132	1.52705e+07	7.88849e+06	2.2643e+07	73799	206.92
Iberville Parish, Louisian	4070	0.157	1574	0.22	1.02649	7.79133e+06	4.20649e+06	1.13729e+07	33159	234.969
Ida County, Iowa	500	0.093	254	0.154	0.951325	891696	469066	1.31384e+06	7041	126.643
Idaho County, Idaho	1790	0.138	617	0.188	0.780134	2.59958e+06	1.41607e+06	3.78212e+06	16251	159.964
Imperial County, Californi	21110	0.166	16987	0.331	0.995064	3.98769e+07	1.96488e+07	6.00712e+07	178807	223.016
Independence County, Arkan	3970	0.141	2216	0.249	1.0182	7.59403e+06	3.95152e+06	1.1232e+07	37030	205.078
Indian River County, Flori	16060	0.134	5650	0.222	0.981823	2.93624e+07	1.59706e+07	4.27432e+07	145342	202.023
Indiana County, Pennsylvan	9470	0.133	3209	0.2	1.06468	1.87646e+07	1.02343e+07	2.72881e+07	87491	214.475
Ingham County, Michigan	31260	0.138	9393	0.163	1.01798	5.91267e+07	3.25101e+07	8.57243e+07	284559	207.784
Inyo County, California	1770	0.122	660	0.175	0.986029	3.25289e+06	1.76139e+06	4.74308e+06	18326	177.501
Ionia County, Michigan	4740	0.096	2218	0.149	0.984562	8.73365e+06	4.63408e+06	1.28289e+07	64126	136.195
Iosco County, Michigan	2440	0.116	853	0.2	0.881364	4.00421e+06	2.17896e+06	5.82796e+06	25373	157.814
Iowa County, Iowa	1080	0.086	623	0.163	0.814853	1.65461e+06	857476	2.45073e+06	16326	101.348
Iowa County, Wisconsin	1480	0.081	828	0.148	0.764778	2.12651e+06	1.10621e+06	3.14554e+06	23751	89.5335
Iredell County, North Caro	14360	0.113	7788	0.194	0.947853	2.55534e+07	1.33425e+07	3.77496e+07	167493	152.564
Irion County, Texas	150	0.124	91	0.219	0.781553	220695	113629	327618	1631	135.313
Iron County, Michigan	1060	0.112	370	0.199	0.944722	1.86454e+06	1.01474e+06	2.71365e+06	11393	163.657
Iron County, Missouri	1200	0.149	509	0.236	0.957648	2.14659e+06	1.14972e+06	3.14249e+06	10220	210.038
Iron County, Utah	5610	0.166	2767	0.198	0.827096	8.69286e+06	4.58738e+06	1.27938e+07	47751	182.046
Iron County, Wisconsin	560	0.113	169	0.193	0.845422	879713	483566	1.27557e+06	5850	150.378
Iroquois County, Illinois	2130	0.095	1201	0.187	0.934127	3.73884e+06	1.9431e+06	5.53235e+06	28814	129.758
Irwin County, Georgia	1210	0.167	566	0.269	0.89994	2.03784e+06	1.08132e+06	2.99335e+06	9365	217.602
Isabella County, Michigan	8910	0.153	2027	0.165	0.926979	1.5298e+07	8.54101e+06	2.20513e+07	70574	216.766
Isanti County, Minnesota	2110	0.073	1206	0.128	0.841392	3.33715e+06	1.73142e+06	4.94085e+06	38461	86.7671
Island County, Washington	7290	0.112	2931	0.193	0.77775	1.05808e+07	5.69388e+06	1.54631e+07	80113	132.073
Isle of Wight County, Virg	2710	0.096	1109	0.144	0.87636	4.43338e+06	2.38211e+06	6.4827e+06	36027	123.057
Issaquena County, Mississi	340	0.3	83	0.399	0.729559	459768	255803	663612	1352	340.065
Itasca County, Minnesota	3830	0.107	1916	0.199	0.818857	5.87734e+06	3.09688e+06	8.65467e+06	45356	129.582
Itawamba County, Mississip	2470	0.135	1219	0.232	0.951575	4.40341e+06	2.32361e+06	6.48089e+06	23511	187.292
Izard County, Arkansas	1620	0.148	707	0.283	0.885308	2.6804e+06	1.43187e+06	3.92767e+06	13461	199.123
Jack County, Texas	1110	0.16	492	0.257	1.03764	2.15321e+06	1.14856e+06	3.15683e+06	8866	242.861
Jackson County, Alabama	5270	0.128	2872	0.251	0.953399	9.43382e+06	4.92297e+06	1.39392e+07	52608	179.323
Jackson County, Arkansas	2600	0.186	1073	0.303	0.974897	4.73239e+06	2.54089e+06	6.92179e+06	17495	270.499
Jackson County, Colorado	110	0.101	40	0.175	1.01654	208329	113029	303548	1306	159.517
Jackson County, Florida	7110	0.18	2329	0.255	0.965791	1.27736e+07	6.98341e+06	1.85593e+07	48721	262.179
Jackson County, Georgia	4150	0.09	2963	0.185	0.94152	7.38918e+06	3.7155e+06	1.10573e+07	62131	118.929
Jackson County, Illinois	8180	0.169	2099	0.196	0.949908	1.44101e+07	7.99653e+06	2.08198e+07	59188	243.464
Jackson County, Indiana	3460	0.105	1819	0.171	0.839586	5.44989e+06	2.85588e+06	8.04084e+06	43637	124.891
Jackson County, Iowa	1640	0.108	796	0.183	0.809027	2.48488e+06	1.31354e+06	3.65493e+06	19529	127.24
Jackson County, Kansas	1050	0.106	584	0.172	0.912656	1.80014e+06	937102	2.66211e+06	13365	134.691
Jackson County, Kentucky	1780	0.172	789	0.26	0.997901	3.32065e+06	1.77129e+06	4.86844e+06	13357	248.608
Jackson County, Michigan	13820	0.111	6177	0.174	1.0172	2.62845e+07	1.40095e+07	3.8547e+07	159483	164.811
Jackson County, Minnesota	590	0.075	327	0.144	0.803139	890054	463534	1.31605e+06	10163	87.5779
Jackson County, Mississipp	15460	0.145	7274	0.212	0.947631	2.74202e+07	1.45411e+07	4.02855e+07	140850	194.677
Jackson County, Missouri	77920	0.15	30760	0.187	0.931725	1.35441e+08	7.2999e+07	1.97826e+08	683643	198.117
Jackson County, North Caro	4730	0.139	1754	0.246	0.759473	6.69486e+06	3.62675e+06	9.7603e+06	41227	162.39
Jackson County, Ohio	3810	0.154	2145	0.271	1.07266	7.67929e+06	3.99171e+06	1.13623e+07	32717	234.719
Jackson County, Oklahoma	2580	0.134	1388	0.209	1.06109	5.13859e+06	2.6856e+06	7.58863e+06	25864	198.677
Jackson County, Oregon	22590	0.136	10099	0.228	0.743708	3.14127e+07	1.67425e+07	4.6068e+07	210916	148.935
Jackson County, South Dako	360	0.161	256	0.245	0.789954	537738	270563	804508	3268	164.546
Jackson County, Tennessee	1340	0.144	600	0.267	0.925289	2.31837e+06	1.23546e+06	3.40016e+06	11526	201.142
Jackson County, Texas	1550	0.142	800	0.211	1.15848	3.36735e+06	1.76824e+06	4.9646e+06	14678	229.414
Jackson County, West Virgi	2600	0.114	1187	0.186	0.905895	4.40569e+06	2.34339e+06	6.46585e+06	29199	150.885
Jackson County, Wisconsin	1470	0.092	874	0.19	0.88653	2.45205e+06	1.26584e+06	3.63672e+06	20566	119.229
Jackson Parish, Louisiana	1960	0.157	926	0.261	1.18193	4.33617e+06	2.29854e+06	6.37161e+06	15999	271.028
James City County, Virgini	4270	0.075	1703	0.116	0.817066	6.5099e+06	3.50562e+06	9.51141e+06	71900	90.5411
Jasper County, Georgia	1300	0.126	765	0.232	0.932452	2.28022e+06	1.1787e+06	3.38031e+06	13571	168.021
Jasper County, Illinois	630	0.085	332	0.15	0.860576	1.01718e+06	532884	1.50091e+06	9592	106.045
Jasper County, Indiana	2460	0.097	1257	0.154	1.01596	4.68582e+06	2.46333e+06	6.90575e+06	33461	140.038
Jasper County, Iowa	2830	0.099	1226	0.151	0.715914	3.78597e+06	2.02385e+06	5.54634e+06	36715	103.118
Jasper County, Mississippi	2420	0.19	971	0.253	0.868905	3.92394e+06	2.11198e+06	5.73422e+06	16538	237.268
Jasper County, Missouri	10790	0.123	5490	0.184	0.902158	1.82489e+07	9.59795e+06	2.689e+07	117376	155.474
Jasper County, South Carol	2960	0.139	1254	0.213	0.884568	4.89074e+06	2.61978e+06	7.15948e+06	27186	179.899
Jasper County, Texas	5520	0.205	2325	0.269	1.0857	1.11932e+07	5.9989e+06	1.63824e+07	35640	314.063
Jay County, Indiana	1800	0.115	1045	0.19	0.890131	3.01291e+06	1.56014e+06	4.46383e+06	21196	142.145
Jeff Davis County, Georgia	1340	0.124	945	0.23	1.04184	2.63914e+06	1.32962e+06	3.9467e+06	14953	176.496
Jeff Davis County, Texas	200	0.109	66	0.159	0.801804	298335	163018	433547	2221	134.325
Jefferson County, Alabama	85500	0.169	33873	0.222	0.868226	1.38497e+08	7.46233e+07	2.02311e+08	659096	210.131
Jefferson County, Arkansas	12320	0.221	4484	0.267	0.796215	1.8276e+07	9.91494e+06	2.66299e+07	72385	252.483
Jefferson County, Colorado	39260	0.089	15573	0.133	0.922662	6.75838e+07	3.6411e+07	9.87278e+07	558810	120.942
Jefferson County, Florida	1930	0.165	536	0.224	0.89518	3.20698e+06	1.77177e+06	4.64123e+06	14082	227.736
Jefferson County, Georgia	2410	0.198	1169	0.288	0.841443	3.79782e+06	2.00771e+06	5.58596e+06	16201	234.419
Jefferson County, Idaho	1680	0.095	1416	0.15	0.857711	2.73987e+06	1.33846e+06	4.13885e+06	27096	101.117
Jefferson County, Illinois	3580	0.119	1785	0.211	0.933004	6.25907e+06	3.2992e+06	9.21562e+06	38523	162.476
Jefferson County, Indiana	2990	0.117	1322	0.19	0.954115	5.33295e+06	2.84537e+06	7.818e+06	32482	164.182
Jefferson County, Iowa	1660	0.117	664	0.193	0.821696	2.54525e+06	1.37029e+06	3.71913e+06	17662	144.109
Jefferson County, Kansas	1520	0.105	814	0.183	0.871695	2.48677e+06	1.30036e+06	3.67176e+06	18880	131.715
Jefferson County, Kentucky	82770	0.141	28941	0.168	0.941433	1.45089e+08	7.89516e+07	2.11172e+08	759724	190.976
Jefferson County, Mississi	1880	0.326	627	0.356	1.0456	3.65758e+06	1.99711e+06	5.31674e+06	7528	485.864
Jefferson County, Missouri	16780	0.099	8553	0.16	1.06918	3.36349e+07	1.76867e+07	4.95649e+07	222453	151.2
Jefferson County, Montana	830	0.09	358	0.147	0.769088	1.19275e+06	637860	1.74708e+06	11601	102.814
Jefferson County, Nebraska	560	0.098	312	0.196	0.754943	794200	413353	1.17458e+06	7354	107.996
Jefferson County, New York	10410	0.117	5968	0.204	0.866611	1.6959e+07	8.79558e+06	2.51121e+07	117966	143.762
Jefferson County, Ohio	8110	0.149	3238	0.245	1.12611	1.70412e+07	9.17595e+06	2.48992e+07	67607	252.063
Jefferson County, Oklahoma	740	0.154	383	0.258	1.13865	1.58021e+06	829534	2.33002e+06	6280	251.626
Jefferson County, Oregon	2160	0.128	1305	0.242	0.777592	3.16156e+06	1.62869e+06	4.69241e+06	22305	141.742
Jefferson County, Pennsylv	4020	0.114	1923	0.204	0.983994	7.40605e+06	3.92085e+06	1.08875e+07	44575	166.148
Jefferson County, Tennesse	4900	0.117	2187	0.2	0.898942	8.23571e+06	4.39018e+06	1.20773e+07	52851	155.829
Jefferson County, Texas	41940	0.218	16323	0.271	1.08091	8.45527e+07	4.56255e+07	1.23445e+08	252993	334.21
Jefferson County, Washingt	3220	0.123	913	0.22	0.800217	4.78412e+06	2.63987e+06	6.9269e+06	30333	157.72
Jefferson County, West Vir	3870	0.091	1620	0.127	0.822733	5.94604e+06	3.18849e+06	8.70092e+06	55531	107.076
Jefferson County, Wisconsi	5410	0.082	2934	0.155	0.810771	8.23473e+06	4.2997e+06	1.2165e+07	84538	97.4086
Jefferson Davis County, Mi	2180	0.235	746	0.301	1.0548	4.28017e+06	2.33277e+06	6.22599e+06	11771	363.62
Jefferson Davis Parish, Lo	3080	0.132	1799	0.224	1.09983	6.37093e+06	3.29643e+06	9.44147e+06	31399	202.902
Jefferson Parish, Louisian	39110	0.115	19759	0.206	1.02602	7.52161e+07	3.95904e+07	1.10801e+08	435204	172.83
Jenkins County, Georgia	1220	0.176	602	0.288	0.909502	2.07879e+06	1.09697e+06	3.05953e+06	9055	229.574
Jennings County, Indiana	2450	0.116	1305	0.192	0.906833	4.16935e+06	2.18156e+06	6.15476e+06	28023	148.783
Jerauld County, South Dako	140	0.089	62	0.131	0.814165	213083	113672	312394	2029	105.019
Jerome County, Idaho	1460	0.093	1069	0.152	0.789878	2.18256e+06	1.09302e+06	3.27041e+06	22694	96.1734
Jersey County, Illinois	1550	0.088	736	0.153	0.968079	2.80896e+06	1.48822e+06	4.12827e+06	22441	125.171
Jessamine County, Kentucky	4770	0.125	2340	0.184	0.878025	7.84548e+06	4.14258e+06	1.15443e+07	51015	153.788
Jewell County, Kansas	290	0.121	137	0.234	0.970705	526918	279313	774256	3003	175.464
Jim Hogg County, Texas	290	0.078	382	0.258	1.52295	856540	374415	1.3375e+06	5218	164.151
Jim Wells County, Texas	3270	0.11	3092	0.263	1.46872	9.17149e+06	4.37676e+06	1.39571e+07	41486	221.074
Jo Daviess County, Illinoi	1500	0.084	665	0.152	0.778788	2.18388e+06	1.1649e+06	3.20182e+06	22186	98.4349
Johnson County, Arkansas	2690	0.137	1569	0.248	0.748952	3.78893e+06	1.96081e+06	5.61471e+06	26025	145.588
Johnson County, Georgia	1260	0.164	535	0.264	0.948168	2.23165e+06	1.19516e+06	3.26712e+06	9694	230.209
Johnson County, Illinois	1250	0.118	416	0.18	0.860753	2.00192e+06	1.09325e+06	2.90987e+06	12866	155.598
Johnson County, Indiana	10700	0.097	5672	0.151	0.918565	1.84425e+07	9.65521e+06	2.72195e+07	147567	124.977
Johnson County, Iowa	14620	0.129	3914	0.137	0.731308	1.98376e+07	1.09828e+07	2.86867e+07	142006	139.696
Johnson County, Kansas	42820	0.1	21892	0.151	0.914758	7.34398e+07	3.86049e+07	1.08235e+08	572428	128.295
Johnson County, Kentucky	3050	0.169	1281	0.243	1.11386	6.34476e+06	3.40129e+06	9.28538e+06	23280	272.541
Johnson County, Missouri	5990	0.141	2048	0.173	0.955042	1.06482e+07	5.80385e+06	1.54887e+07	54229	196.357
Johnson County, Nebraska	460	0.109	173	0.175	1.10336	946111	511956	1.37988e+06	5167	183.106
Johnson County, Tennessee	2110	0.143	782	0.247	0.976765	3.84093e+06	2.08081e+06	5.59953e+06	17923	214.302
Johnson County, Texas	16700	0.144	9241	0.222	1.22169	3.83209e+07	1.99611e+07	5.66582e+07	157544	243.24
Johnson County, Wyoming	770	0.115	282	0.149	0.672138	964344	522915	1.40539e+06	8572	112.499
Johnston County, North Car	14950	0.112	9360	0.194	1.03403	2.91257e+07	1.49322e+07	4.32997e+07	182155	159.895
Johnston County, Oklahoma	1350	0.16	663	0.253	1.20015	3.03511e+06	1.60241e+06	4.46621e+06	11027	275.243
Jones County, Georgia	2440	0.112	1378	0.199	0.962469	4.41311e+06	2.29306e+06	6.53051e+06	28701	153.762
Jones County, Iowa	1620	0.101	752	0.169	0.850532	2.57817e+06	1.36907e+06	3.78598e+06	20481	125.881
Jones County, Mississippi	8250	0.162	4409	0.253	0.894403	1.38482e+07	7.24315e+06	2.04454e+07	68313	202.717
Jones County, North Caroli	1280	0.156	521	0.272	0.852572	2.03696e+06	1.095e+06	2.97804e+06	10074	202.2
Jones County, South Dakota	60	0.091	21	0.179	0.800563	89438.9	48665.4	130179	767	116.609
Jones County, Texas	2740	0.164	832	0.262	0.930809	4.73942e+06	2.60417e+06	6.87312e+06	19944	237.636
Josephine County, Oregon	9900	0.147	4131	0.25	0.696079	1.28685e+07	6.90252e+06	1.88286e+07	84063	153.081
Juab County, Utah	870	0.129	685	0.185	1.02211	1.68687e+06	834425	2.53791e+06	10507	160.547
Judith Basin County, Monta	180	0.106	50	0.155	0.763787	255196	140987	369329	1981	128.822
Juneau City and Borough, A	2330	0.092	1112	0.153	0.798309	3.48237e+06	1.84404e+06	5.11891e+06	32524	107.071
Juneau County, Wisconsin	1990	0.094	959	0.179	0.788479	2.93817e+06	1.55431e+06	4.32052e+06	26399	111.299
Juniata County, Pennsylvan	1880	0.098	969	0.173	1.04843	3.69619e+06	1.94122e+06	5.44913e+06	24811	148.974
Kalamazoo County, Michigan	24980	0.124	8183	0.143	0.892747	4.14841e+07	2.26796e+07	6.02741e+07	258605	160.415
Kalawao County, Hawaii	20	0.187	0	0	0.872026	31985.9	18713.7	45258.1	91	351.494
Kalkaska County, Michigan	1540	0.114	676	0.181	0.904636	2.60394e+06	1.39027e+06	3.81639e+06	17259	150.874
Kanabec County, Minnesota	1190	0.096	647	0.185	0.859836	1.92106e+06	1.00277e+06	2.83824e+06	15918	120.685
Kanawha County, West Virgi	18600	0.123	7176	0.185	0.931372	3.2306e+07	1.74452e+07	4.71534e+07	189636	170.358
Kandiyohi County, Minnesot	2360	0.073	1405	0.138	0.728465	3.23485e+06	1.66966e+06	4.79799e+06	42510	76.0962
Kane County, Illinois	20640	0.054	19726	0.138	1.04652	4.12663e+07	1.9647e+07	6.28444e+07	526615	78.3615
Kane County, Utah	700	0.127	271	0.161	0.837689	1.09359e+06	590369	1.59635e+06	7216	151.55
Kankakee County, Illinois	9740	0.115	4757	0.177	1.09502	1.99772e+07	1.05533e+07	2.93907e+07	111493	179.179
Karnes County, Texas	1560	0.131	821	0.268	1.02455	2.99856e+06	1.57113e+06	4.42431e+06	14984	200.118
Kauai County, Hawaii	6080	0.111	2650	0.168	0.723472	8.22061e+06	4.39198e+06	1.20454e+07	70447	116.692
Kaufman County, Texas	12240	0.152	6767	0.218	1.15083	2.64571e+07	1.37828e+07	3.91158e+07	111830	236.583
Kay County, Oklahoma	5190	0.153	2785	0.244	0.833839	8.12264e+06	4.24644e+06	1.19942e+07	45398	178.921
Kearney County, Nebraska	460	0.094	250	0.158	0.927745	801238	418255	1.18376e+06	6548	122.364
Kearny County, Kansas	220	0.079	192	0.166	1.03233	432382	209799	654568	3943	109.658
Keith County, Nebraska	700	0.11	335	0.2	0.816713	1.07038e+06	566648	1.57357e+06	8103	132.097
Kemper County, Mississippi	1800	0.225	605	0.285	1.08755	3.64287e+06	1.98799e+06	5.29643e+06	10128	359.683
Kenai Peninsula Borough, A	5430	0.122	2562	0.193	0.915683	9.30662e+06	4.93397e+06	1.36746e+07	57637	161.47
Kendall County, Illinois	4430	0.052	4245	0.117	1.04106	8.81179e+06	4.19288e+06	1.34219e+07	121452	72.5537
Kendall County, Texas	3530	0.118	1677	0.183	0.897885	5.93339e+06	3.14343e+06	8.72033e+06	39010	152.099
Kenedy County, Texas	40	0.106	41	0.266	1.49072	114249	53530.2	174845	558	204.747
Kennebec County, Maine	12010	0.124	4941	0.205	0.814657	1.82659e+07	9.80996e+06	2.67139e+07	120953	151.017
Kenosha County, Wisconsin	12420	0.098	7283	0.179	0.96517	2.25473e+07	1.16605e+07	3.342e+07	167896	134.293
Kent County, Delaware	14980	0.114	6981	0.172	0.989406	2.77348e+07	1.47222e+07	4.07337e+07	171474	161.744
Kent County, Maryland	1580	0.096	608	0.185	1.10455	3.25441e+06	1.75776e+06	4.74973e+06	19819	164.207
Kent County, Michigan	46940	0.1	21282	0.134	0.915113	8.03382e+07	4.27608e+07	1.17877e+08	629352	127.652
Kent County, Rhode Island	11970	0.09	4836	0.151	1.0802	2.41315e+07	1.29806e+07	3.52719e+07	164886	146.352
Kent County, Texas	70	0.135	32	0.237	1.09447	143310	76216.8	210333	667	214.858
Kenton County, Kentucky	14180	0.115	6634	0.167	1.00987	2.67988e+07	1.42197e+07	3.93645e+07	163393	164.015
Keokuk County, Iowa	830	0.106	414	0.176	0.940442	1.46271e+06	770971	2.15367e+06	10234	142.926
Kern County, California	84420	0.137	64314	0.25	1.13101	1.8093e+08	9.00115e+07	2.71702e+08	871337	207.646
Kerr County, Texas	5950	0.146	2379	0.242	0.829236	9.20669e+06	4.95679e+06	1.34526e+07	50505	182.293
Kershaw County, South Caro	5540	0.115	2634	0.177	0.901442	9.34893e+06	4.95253e+06	1.37406e+07	63090	148.184
Ketchikan Gateway Borough,	1270	0.119	575	0.185	0.982899	2.33456e+06	1.24276e+06	3.42523e+06	13715	170.22
Kewaunee County, Wisconsin	1190	0.074	691	0.153	0.747479	1.67266e+06	866111	2.47819e+06	20459	81.7569
Keweenaw County, Michigan	210	0.114	78	0.214	0.843535	330143	178823	481331	2195	150.407
Keya Paha County, Nebraska	60	0.099	30	0.203	0.918235	103246	54405.4	152032	736	140.28
Kidder County, North Dakot	90	0.045	40	0.094	0.679596	114349	60980.2	167663	2419	47.2711
Kimball County, Nebraska	320	0.112	154	0.182	0.970398	581462	307641	854984	3713	156.602
Kimble County, Texas	560	0.151	193	0.256	0.946919	987144	537733	1.43619e+06	4453	221.681
King and Queen County, Vir	580	0.101	253	0.186	0.799902	867062	463205	1.27051e+06	7140	121.437
King County, Texas	30	0.154	11	0.196	0.840346	46975.4	25470.1	68462.2	274	171.443
King County, Washington	184820	0.112	67809	0.156	0.866797	2.98512e+08	1.61845e+08	4.3506e+08	2079550	143.546
King George County, Virgin	1480	0.079	730	0.111	0.929035	2.57595e+06	1.35937e+06	3.79118e+06	25260	101.978
King William County, Virgi	1030	0.083	617	0.162	0.875901	1.69783e+06	875623	2.51895e+06	16156	105.09
Kingfisher County, Oklahom	1050	0.093	727	0.175	1.07531	2.13326e+06	1.07782e+06	3.18714e+06	15392	138.595
Kingman County, Kansas	650	0.109	319	0.184	0.999735	1.2173e+06	642731	1.79123e+06	7697	158.152
Kings County, California	15290	0.14	10004	0.242	1.00457	2.89739e+07	1.47626e+07	4.31651e+07	150261	192.824
Kings County, New York	321610	0.161	128321	0.211	1.51154	9.07072e+08	4.88446e+08	1.32531e+09	2606852	347.957
Kingsbury County, South Da	320	0.081	160	0.145	0.850335	509929	268706	750880	5070	100.578
Kinney County, Texas	300	0.103	176	0.25	0.907663	512176	264860	759173	3578	143.146
Kiowa County, Colorado	120	0.112	59	0.145	0.919985	206813	109176	304341	1465	141.169
Kiowa County, Kansas	230	0.115	96	0.171	1.05636	453705	243357	663850	2520	180.042
Kiowa County, Oklahoma	1070	0.152	552	0.255	0.987102	1.98066e+06	1.04013e+06	2.9201e+06	9239	214.38
Kit Carson County, Colorad	630	0.099	286	0.16	0.936536	1.10352e+06	587287	1.61922e+06	8174	135.004
Kitsap County, Washington	23250	0.114	9936	0.183	0.847225	3.67995e+07	1.96964e+07	5.38858e+07	257488	142.917
Kittitas County, Washingto	5400	0.154	1422	0.187	0.846903	8.48373e+06	4.70119e+06	1.22639e+07	42785	198.288
Kittson County, Minnesota	280	0.081	144	0.15	0.843794	443026	232732	653077	4436	99.8706
Klamath County, Oregon	7400	0.143	3381	0.237	0.796341	1.1023e+07	5.8627e+06	1.61779e+07	65946	167.152
Kleberg County, Texas	3150	0.131	1839	0.236	1.14867	6.80495e+06	3.52122e+06	1.00845e+07	31877	213.475
Klickitat County, Washingt	2060	0.124	949	0.221	0.909675	3.50585e+06	1.86311e+06	5.14687e+06	20930	167.504
Knott County, Kentucky	2270	0.18	1015	0.306	1.25365	5.32098e+06	2.83594e+06	7.80346e+06	15884	334.99
Knox County, Illinois	5000	0.121	2054	0.199	0.921787	8.60425e+06	4.62162e+06	1.25831e+07	51752	166.259
Knox County, Indiana	3640	0.122	1506	0.187	0.986436	6.70406e+06	3.59871e+06	9.80643e+06	37956	176.627
Knox County, Kentucky	4390	0.181	2126	0.284	0.970483	7.97867e+06	4.21862e+06	1.17346e+07	31740	251.376
Knox County, Maine	3690	0.114	1412	0.193	0.757361	5.21096e+06	2.81581e+06	7.60398e+06	39717	131.202
Knox County, Missouri	360	0.121	192	0.197	0.90012	608121	318146	897751	3997	152.144
Knox County, Nebraska	680	0.106	411	0.197	0.846735	1.08382e+06	558302	1.60864e+06	8551	126.748
Knox County, Ohio	5490	0.117	2943	0.208	0.986171	1.01616e+07	5.31301e+06	1.50044e+07	60878	166.917
Knox County, Tennessee	44410	0.126	17367	0.181	0.860428	7.12755e+07	3.84458e+07	1.04075e+08	448164	159.039
Knox County, Texas	390	0.139	227	0.226	1.03242	757196	391960	1.12196e+06	3807	198.896
Kodiak Island Borough, Ala	1030	0.101	602	0.161	1.08258	2.09715e+06	1.08501e+06	3.10799e+06	13918	150.679
Koochiching County, Minnes	1230	0.118	518	0.206	0.872656	2.00472e+06	1.07442e+06	2.93411e+06	12930	155.044
Kootenai County, Idaho	14380	0.127	6151	0.176	0.811635	2.18046e+07	1.16696e+07	3.19295e+07	147716	147.611
Kosciusko County, Indiana	5430	0.092	3099	0.161	0.833338	8.5055e+06	4.41374e+06	1.25921e+07	78461	108.404
Kossuth County, Iowa	1000	0.084	536	0.159	0.740842	1.39047e+06	727021	2.05313e+06	15226	91.3222
Kusilvak Census Area, Alas	1200	0.251	1209	0.376					7993
La Crosse County, Wisconsi	10040	0.107	3731	0.156	0.733689	1.37287e+07	7.43588e+06	2.0016e+07	117538	116.802
La Paz County, Arizona	2460	0.146	934	0.266	0.980345	4.49621e+06	2.43112e+06	6.55947e+06	20304	221.445
La Plata County, Colorado	4430	0.102	1489	0.142	0.738086	6.08459e+06	3.32048e+06	8.8465e+06	53994	112.69
La Salle County, Texas	320	0.059	380	0.208	1.08418	669241	301813	1.03584e+06	7319	91.4388
Labette County, Kansas	2330	0.147	1180	0.239	0.872417	3.81039e+06	2.00508e+06	5.61363e+06	20833	182.901
Lac qui Parle County, Minn	420	0.075	184	0.133	1.01797	799109	426730	1.17111e+06	6916	115.545
Lackawanna County, Pennsyl	19420	0.114	7924	0.185	0.997808	3.61707e+07	1.944e+07	5.28857e+07	213006	169.811
Laclede County, Missouri	3620	0.135	1826	0.212	0.812292	5.51153e+06	2.90152e+06	8.11858e+06	35505	155.233
Lafayette County, Arkansas	1160	0.204	398	0.272	0.908798	1.96235e+06	1.06931e+06	2.85466e+06	7127	275.34
Lafayette County, Florida	960	0.139	374	0.206	0.988016	1.7691e+06	954548	2.58292e+06	8742	202.368
Lafayette County, Mississi	7670	0.18	1913	0.202	0.783192	1.11368e+07	6.1894e+06	1.60813e+07	52193	213.378
Lafayette County, Missouri	2720	0.108	1332	0.174	0.941676	4.79787e+06	2.53385e+06	7.05939e+06	32789	146.326
Lafayette County, Wisconsi	970	0.077	697	0.167	0.872004	1.5999e+06	803659	2.39493e+06	16793	95.2719
Lafayette Parish, Louisian	23940	0.134	11590	0.206	0.987901	4.42907e+07	2.34189e+07	6.51396e+07	234963	188.501
Lafourche Parish, Louisian	8190	0.11	4892	0.212	0.946209	1.45828e+07	7.52363e+06	2.16327e+07	97688	149.279
LaGrange County, Indiana	2260	0.089	2169	0.168	0.752001	3.24741e+06	1.54467e+06	4.94689e+06	38395	84.579
Lake and Peninsula Borough	160	0.169	115	0.264	0.906062	274211	137735	410478	1411	194.338
Lake County, California	8430	0.165	3197	0.245	1.08144	1.69964e+07	9.19086e+06	2.4795e+07	64076	265.253
Lake County, Colorado	520	0.088	194	0.132	0.954609	925207	500965	1.34908e+06	7401	125.011
Lake County, Florida	31630	0.124	13086	0.207	1.03747	6.12694e+07	3.28892e+07	8.96223e+07	317586	192.922
Lake County, Illinois	33630	0.064	22608	0.126	1.02505	6.50761e+07	3.3026e+07	9.70799e+07	702890	92.5836
Lake County, Indiana	48880	0.132	23823	0.199	1.15073	1.05351e+08	5.56658e+07	1.54981e+08	489698	215.135
Lake County, Michigan	1360	0.144	488	0.251	0.945418	2.39501e+06	1.30074e+06	3.48836e+06	11415	209.812
Lake County, Minnesota	800	0.091	354	0.18	0.813993	1.21734e+06	649457	1.78465e+06	10721	113.548
Lake County, Montana	2860	0.129	1524	0.212	0.817567	4.38801e+06	2.29587e+06	6.47766e+06	29311	149.705
Lake County, Ohio	18440	0.102	8179	0.17	0.984512	3.39394e+07	1.81027e+07	4.97599e+07	229266	148.035
Lake County, Oregon	950	0.15	324	0.225	0.807418	1.42769e+06	778308	2.07656e+06	7799	183.061
Lake County, South Dakota	930	0.097	452	0.167	0.740562	1.2899e+06	681760	1.89736e+06	12331	104.606
Lake County, Tennessee	1310	0.203	326	0.28	1.26128	3.06317e+06	1.70258e+06	4.42294e+06	7643	400.781
Lake of the Woods County,	240	0.075	98	0.136	0.976909	437655	235203	639916	3901	112.191
Lamar County, Alabama	1570	0.143	826	0.271	0.938021	2.7629e+06	1.44771e+06	4.07655e+06	14066	196.424
Lamar County, Georgia	2270	0.158	942	0.247	0.951704	4.03383e+06	2.16477e+06	5.9011e+06	18195	221.7
Lamar County, Mississippi	6200	0.14	2956	0.194	0.970326	1.12628e+07	5.96471e+06	1.65552e+07	59623	188.901
Lamar County, Texas	7530	0.199	3205	0.273	1.08779	1.53013e+07	8.19283e+06	2.24028e+07	49626	308.332
Lamb County, Texas	1290	0.133	956	0.249	0.97614	2.38407e+06	1.19157e+06	3.5747e+06	13561	175.803
Lamoille County, Vermont	2150	0.109	923	0.172	0.760166	3.05354e+06	1.63369e+06	4.47199e+06	25136	121.481
LaMoure County, North Dako	150	0.047	83	0.095	0.758468	213691	111311	315945	4111	51.9803
Lampasas County, Texas	2310	0.15	1148	0.232	1.06755	4.62078e+06	2.4365e+06	6.8026e+06	20357	226.987
Lancaster County, Nebraska	28770	0.124	12481	0.179	0.830346	4.46416e+07	2.38608e+07	6.54017e+07	301707	147.963
Lancaster County, Pennsylv	35480	0.088	19569	0.152	0.826793	5.50941e+07	2.87094e+07	8.14464e+07	533110	103.345
Lancaster County, South Ca	7450	0.114	3483	0.187	0.896004	1.2492e+07	6.62887e+06	1.8349e+07	83704	149.241
Lancaster County, Virginia	1040	0.112	230	0.133	0.717833	1.38237e+06	772812	1.99161e+06	11055	125.045
Lander County, Nevada	330	0.078	358	0.212	0.755973	479181	221403	736417	5907	81.1209
Lane County, Kansas	120	0.095	72	0.183	1.09479	247248	127486	366851	1687	146.56
Lane County, Oregon	42930	0.147	15023	0.219	0.763834	6.10574e+07	3.32229e+07	8.8869e+07	360273	169.475
Langlade County, Wisconsin	1590	0.102	782	0.205	0.826887	2.46298e+06	1.30015e+06	3.62452e+06	19414	126.866
Lanier County, Georgia	1300	0.169	629	0.234	1.0198	2.48273e+06	1.31284e+06	3.65135e+06	10382	239.138
Lapeer County, Michigan	6350	0.092	2964	0.152	1.11489	1.32483e+07	7.03131e+06	1.94587e+07	88310	150.02
LaPorte County, Indiana	11380	0.132	5320	0.217	0.933064	1.9871e+07	1.05446e+07	2.91875e+07	110993	179.029
Laramie County, Wyoming	7700	0.104	3564	0.157	0.926828	1.33527e+07	7.0927e+06	1.96062e+07	96459	138.429
Larimer County, Colorado	29710	0.115	9343	0.141	0.815451	4.50419e+07	2.46928e+07	6.53758e+07	325228	138.493
Larue County, Kentucky	1290	0.117	587	0.188	0.923805	2.22898e+06	1.18597e+06	3.27089e+06	14127	157.781
Las Animas County, Colorad	970	0.083	412	0.157	0.854385	1.54809e+06	829059	2.26642e+06	14322	108.092
LaSalle County, Illinois	8540	0.098	4551	0.185	0.933522	1.4961e+07	7.82777e+06	2.20858e+07	111935	133.658
LaSalle Parish, Louisiana	1530	0.133	828	0.243	1.23846	3.55719e+06	1.85782e+06	5.2545e+06	14927	238.306
Lassen County, California	3930	0.147	1223	0.232	0.932593	6.81302e+06	3.73761e+06	9.88615e+06	31945	213.273
Latah County, Idaho	5140	0.163	1185	0.165	0.766285	7.29622e+06	4.07095e+06	1.05197e+07	38593	189.056
Latimer County, Oklahoma	1440	0.175	640	0.267	1.06714	2.87291e+06	1.53207e+06	4.21238e+06	10643	269.934
Lauderdale County, Alabama	10190	0.138	4566	0.24	0.817319	1.5573e+07	8.29831e+06	2.28402e+07	92641	168.1
Lauderdale County, Mississ	11070	0.184	4738	0.248	0.938478	1.94091e+07	1.0387e+07	2.84222e+07	79233	244.962
Lauderdale County, Tenness	4150	0.198	1544	0.245	1.10082	8.5144e+06	4.61124e+06	1.24142e+07	27261	312.329
Laurel County, Kentucky	6460	0.141	3196	0.224	0.953638	1.15422e+07	6.08904e+06	1.69892e+07	59950	192.53
Laurens County, Georgia	6420	0.179	3167	0.267	0.928216	1.11642e+07	5.89148e+06	1.64311e+07	47802	233.552
Laurens County, South Caro	6690	0.13	3184	0.214	0.990262	1.24022e+07	6.56931e+06	1.82288e+07	66442	186.662
Lavaca County, Texas	2270	0.151	968	0.21	1.11001	4.70711e+06	2.51991e+06	6.89216e+06	19654	239.499
Lawrence County, Alabama	3570	0.137	1684	0.23	0.968901	6.47429e+06	3.43247e+06	9.51285e+06	33433	193.65
Lawrence County, Arkansas	2080	0.158	959	0.255	0.902385	3.51158e+06	1.866e+06	5.15543e+06	16915	207.601
Lawrence County, Illinois	1770	0.132	656	0.208	0.974367	3.21411e+06	1.74123e+06	4.68571e+06	16582	193.831
Lawrence County, Indiana	4020	0.113	1959	0.191	0.928955	6.99447e+06	3.69582e+06	1.02895e+07	45696	153.065
Lawrence County, Kentucky	2000	0.165	846	0.228	0.992342	3.70707e+06	1.98601e+06	5.42646e+06	15870	233.59
Lawrence County, Mississip	1610	0.17	759	0.245	1.11166	3.34996e+06	1.77615e+06	4.92208e+06	12603	265.806
Lawrence County, Missouri	3240	0.114	1936	0.198	0.904845	5.51688e+06	2.84616e+06	8.18409e+06	38204	144.406
Lawrence County, Ohio	6400	0.135	3188	0.229	1.07533	1.2896e+07	6.79829e+06	1.89869e+07	61503	209.682
Lawrence County, Pennsylva	8330	0.118	3584	0.199	1.08171	1.68356e+07	9.00546e+06	2.46581e+07	88528	190.173
Lawrence County, South Dak	2100	0.104	703	0.151	0.718661	2.80827e+06	1.53297e+06	4.08256e+06	24859	112.968
Lawrence County, Tennessee	3990	0.125	2388	0.225	0.963804	7.23692e+06	3.73274e+06	1.07365e+07	42406	170.658
Le Flore County, Oklahoma	6280	0.166	3133	0.261	1.10007	1.29457e+07	6.82337e+06	1.90612e+07	49885	259.512
Le Sueur County, Minnesota	1470	0.07	915	0.136	0.809612	2.24196e+06	1.15033e+06	3.33211e+06	27650	81.0836
Lea County, New Mexico	7140	0.148	4955	0.238	1.00704	1.35862e+07	6.86192e+06	2.03005e+07	68930	197.101
Leake County, Mississippi	2980	0.181	1690	0.259	1.01502	5.68467e+06	2.95225e+06	8.41365e+06	23011	247.041
Leavenworth County, Kansas	7300	0.122	3565	0.187	0.901899	1.2332e+07	6.51468e+06	1.8143e+07	78785	156.528
Lebanon County, Pennsylvan	8990	0.085	4841	0.153	0.813509	1.37279e+07	7.17389e+06	2.0274e+07	136950	100.24
Lee County, Alabama	20050	0.167	7241	0.216	0.777482	2.90397e+07	1.57638e+07	4.23044e+07	153947	188.634
Lee County, Arkansas	1890	0.241	513	0.266	0.852286	2.98922e+06	1.65364e+06	4.32392e+06	9781	305.615
Lee County, Florida	66670	0.12	26925	0.212	1.06525	1.32546e+08	7.13003e+07	1.93734e+08	680970	194.643
Lee County, Georgia	2260	0.106	1502	0.191	0.874981	3.73179e+06	1.89708e+06	5.56388e+06	29134	128.091
Lee County, Illinois	2600	0.094	1104	0.158	0.896486	4.35398e+06	2.33177e+06	6.37421e+06	34718	125.41
Lee County, Iowa	3490	0.127	1567	0.206	0.758975	4.95308e+06	2.63881e+06	7.26498e+06	35172	140.825
Lee County, Kentucky	1060	0.194	420	0.296	0.939568	1.85813e+06	1.00117e+06	2.7143e+06	6896	269.45
Lee County, Mississippi	9620	0.152	4767	0.216	0.878459	1.58337e+07	8.3516e+06	2.33075e+07	85281	185.665
Lee County, North Carolina	5750	0.129	3183	0.212	0.882381	9.52984e+06	4.9638e+06	1.40903e+07	59540	160.058
Lee County, South Carolina	2760	0.193	981	0.251	0.91874	4.72262e+06	2.56671e+06	6.87672e+06	18189	259.641
Lee County, Texas	1970	0.153	853	0.221	1.00032	3.6824e+06	1.96858e+06	5.39452e+06	16754	219.792
Lee County, Virginia	2670	0.132	1136	0.241	0.966847	4.8223e+06	2.58211e+06	7.06029e+06	24911	193.581
Leelanau County, Michigan	1360	0.075	506	0.137	0.770849	1.95389e+06	1.05819e+06	2.84881e+06	21764	89.7761
Leflore County, Mississipp	6260	0.284	2684	0.318	0.959475	1.12216e+07	6.00441e+06	1.64336e+07	30500	367.921
Lehigh County, Pennsylvani	24590	0.089	13135	0.16	0.985551	4.54821e+07	2.37902e+07	6.7148e+07	358792	126.764
Lemhi County, Idaho	950	0.15	276	0.202	0.696107	1.2282e+06	676723	1.77929e+06	7743	158.62
Lenawee County, Michigan	7100	0.092	3302	0.153	0.898476	1.19368e+07	6.33754e+06	1.753e+07	98673	120.973
Lenoir County, North Carol	7920	0.176	3279	0.246	0.907437	1.34188e+07	7.20274e+06	1.9629e+07	58343	229.999
Leon County, Florida	45080	0.195	10674	0.199	0.902441	7.53815e+07	4.20047e+07	1.08739e+08	284788	264.693
Leon County, Texas	2250	0.172	1038	0.269	0.962216	4.05049e+06	2.15224e+06	5.94674e+06	16923	239.348
Leslie County, Kentucky	1710	0.201	679	0.284	1.25853	4.01528e+06	2.16305e+06	5.86579e+06	10869	369.425
Letcher County, Kentucky	3400	0.186	1516	0.297	1.12082	7.12493e+06	3.79843e+06	1.0448e+07	23382	304.719
Levy County, Florida	4700	0.148	2152	0.269	1.00957	8.87612e+06	4.71986e+06	1.3028e+07	39707	223.54
Lewis and Clark County, Mo	5260	0.102	2293	0.159	0.749524	7.36803e+06	3.93641e+06	1.07962e+07	65989	111.655
Lewis County, Idaho	430	0.145	170	0.198	0.827054	663479	357552	969125	3826	173.413
Lewis County, Kentucky	1810	0.17	782	0.258	1.03828	3.51155e+06	1.87763e+06	5.14385e+06	13646	257.332
Lewis County, Missouri	940	0.119	402	0.175	0.88578	1.55554e+06	832525	2.27784e+06	10146	153.315
Lewis County, New York	2090	0.101	1322	0.209	0.716347	2.82156e+06	1.44452e+06	4.19671e+06	27107	104.09
Lewis County, Tennessee	1190	0.128	614	0.231	0.976514	2.17917e+06	1.14435e+06	3.21279e+06	11907	183.016
Lewis County, Washington	8100	0.137	3749	0.225	0.88899	1.34729e+07	7.15656e+06	1.97826e+07	75724	177.921
Lewis County, West Virgini	1820	0.14	767	0.227	0.890886	3.02834e+06	1.62293e+06	4.43238e+06	16422	184.407
Lexington city, Virginia	890	0.138	86	0.147	0.762788	1.25032e+06	717222	1.78328e+06	7036	177.703
Lexington County, South Ca	20060	0.095	10806	0.164	0.872157	3.28407e+07	1.71611e+07	4.85014e+07	277702	118.259
Liberty County, Florida	1060	0.159	330	0.209	1.07859	2.12531e+06	1.16591e+06	3.08399e+06	8285	256.525
Liberty County, Georgia	7380	0.162	3917	0.214	0.876365	1.21361e+07	6.35271e+06	1.79127e+07	63949	189.778
Liberty County, Montana	220	0.116	73	0.167	0.817268	334524	182722	486207	2292	145.953
Liberty County, Texas	10680	0.182	5155	0.26	1.38402	2.76797e+07	1.46403e+07	4.07048e+07	78598	352.168
Licking County, Ohio	14150	0.109	7939	0.197	0.952157	2.53142e+07	1.31639e+07	3.74494e+07	169762	149.116
Limestone County, Alabama	8150	0.118	4262	0.202	0.923609	1.41202e+07	7.40379e+06	2.08287e+07	90257	156.444
Limestone County, Texas	3370	0.187	1533	0.281	1.04065	6.55946e+06	3.49021e+06	9.62552e+06	23469	279.495
Lincoln County, Arkansas	2130	0.186	630	0.252	0.934906	3.69926e+06	2.036e+06	5.36133e+06	13935	265.465
Lincoln County, Colorado	470	0.107	193	0.176	0.949517	833126	447514	1.21837e+06	5515	151.065
Lincoln County, Georgia	960	0.155	402	0.267	0.928412	1.66446e+06	892518	2.43565e+06	7712	215.827
Lincoln County, Idaho	330	0.09	257	0.155	0.770079	481900	238835	724570	5292	91.062
Lincoln County, Kansas	250	0.105	141	0.193	1.37165	644373	334873	953486	3134	205.607
Lincoln County, Kentucky	2760	0.148	1263	0.218	0.965903	4.98684e+06	2.65189e+06	7.31935e+06	24424	204.178
Lincoln County, Maine	3130	0.111	1218	0.206	0.842011	4.91554e+06	2.65251e+06	7.17652e+06	34165	143.877
Lincoln County, Minnesota	350	0.077	190	0.146	0.833198	547494	285837	808835	5793	94.5096
Lincoln County, Mississipp	4470	0.171	2167	0.252	0.862435	7.21974e+06	3.81693e+06	1.06188e+07	34691	208.116
Lincoln County, Missouri	4400	0.11	2519	0.176	1.11123	9.19113e+06	4.76768e+06	1.3609e+07	54286	169.309
Lincoln County, Montana	2240	0.142	789	0.225	0.736907	3.07385e+06	1.67175e+06	4.47478e+06	19268	159.531
Lincoln County, Nebraska	2920	0.108	1580	0.182	0.899621	4.93144e+06	2.5756e+06	7.28443e+06	35777	137.838
Lincoln County, Nevada	500	0.121	223	0.211	0.853897	798257	425554	1.17058e+06	5155	154.851
Lincoln County, New Mexico	2610	0.162	843	0.233	0.678391	3.29303e+06	1.80206e+06	4.78286e+06	19726	166.939
Lincoln County, North Caro	6620	0.107	3597	0.204	0.918854	1.14203e+07	5.96168e+06	1.68723e+07	79783	143.142
Lincoln County, Oklahoma	3570	0.137	1920	0.225	0.926241	6.20672e+06	3.24396e+06	9.16592e+06	34640	179.178
Lincoln County, Oregon	5410	0.14	1974	0.245	0.742381	7.4831e+06	4.05888e+06	1.09044e+07	46685	160.289
Lincoln County, South Dako	2360	0.065	1694	0.113	0.844277	3.76865e+06	1.89338e+06	5.64106e+06	51396	73.3257
Lincoln County, Tennessee	3150	0.121	1560	0.206	0.914967	5.40005e+06	2.84847e+06	7.94877e+06	33582	160.802
Lincoln County, Washington	930	0.115	484	0.216	1.1216	1.95644e+06	1.0264e+06	2.8854e+06	10326	189.468
Lincoln County, West Virgi	2450	0.147	1215	0.251	0.967897	4.44313e+06	2.34336e+06	6.54055e+06	21482	206.831
Lincoln County, Wisconsin	1950	0.086	890	0.16	0.838102	3.05698e+06	1.62605e+06	4.48641e+06	28171	108.515
Lincoln County, Wyoming	1380	0.103	851	0.167	0.86865	2.25762e+06	1.15984e+06	3.35393e+06	18543	121.751
Lincoln Parish, Louisiana	7760	0.205	2287	0.239	1.01297	1.46018e+07	8.03833e+06	2.11606e+07	47480	307.535
Linn County, Iowa	16700	0.101	7549	0.145	0.785263	2.45251e+07	1.30575e+07	3.59808e+07	218076	112.461
Linn County, Kansas	1010	0.139	471	0.21	0.837516	1.58292e+06	840187	2.32487e+06	9524	166.203
Linn County, Missouri	1260	0.134	670	0.228	0.932767	2.20547e+06	1.15422e+06	3.25548e+06	12319	179.03
Linn County, Oregon	12420	0.135	6480	0.233	0.797014	1.85678e+07	9.73838e+06	2.73869e+07	119862	154.91
Lipscomb County, Texas	320	0.125	199	0.208	0.916374	552390	283463	820953	3507	157.511
Litchfield County, Connect	12750	0.086	5086	0.141	0.997382	2.37281e+07	1.27775e+07	3.46685e+07	185141	128.162
Little River County, Arkan	1570	0.161	698	0.244	1.0474	3.07435e+06	1.63945e+06	4.50779e+06	12616	243.687
Live Oak County, Texas	1260	0.132	585	0.237	1.09716	2.5867e+06	1.37358e+06	3.79853e+06	11976	215.99
Livingston County, Illinoi	2890	0.099	1403	0.172	0.912253	4.93757e+06	2.61001e+06	7.26257e+06	37278	132.453
Livingston County, Kentuck	970	0.13	310	0.162	0.962224	1.73564e+06	950485	2.5202e+06	9353	185.571
Livingston County, Michiga	9590	0.067	4664	0.109	1.06204	1.90755e+07	1.00815e+07	2.80597e+07	185841	102.644
Livingston County, Missour	1510	0.127	623	0.193	1.05229	2.96659e+06	1.59285e+06	4.33903e+06	15057	197.024
Livingston County, New Yor	5160	0.098	2258	0.187	0.75884	7.31831e+06	3.90845e+06	1.07247e+07	64622	113.248
Livingston Parish, Louisia	9110	0.091	7071	0.197	1.16841	2.01824e+07	1.00085e+07	3.03399e+07	135925	148.482
Llano County, Texas	2620	0.158	734	0.243	0.885898	4.30883e+06	2.3793e+06	6.23706e+06	19624	219.569
Logan County, Arkansas	2400	0.141	1198	0.244	0.84355	3.79381e+06	1.9995e+06	5.58611e+06	21935	172.957
Logan County, Colorado	2050	0.117	775	0.18	0.869825	3.32421e+06	1.79804e+06	4.84904e+06	21862	152.054
Logan County, Illinois	2610	0.108	1000	0.179	0.970881	4.72502e+06	2.55296e+06	6.89515e+06	29820	158.452
Logan County, Kansas	230	0.107	111	0.169	1.13975	490889	259645	721881	2800	175.318
Logan County, Kentucky	2690	0.132	1130	0.176	1.01397	5.09402e+06	2.73075e+06	7.455e+06	26757	190.381
Logan County, Nebraska	70	0.108	42	0.191	0.826112	108832	56116.1	161478	830	131.123
Logan County, North Dakota	70	0.046	28	0.075	0.77046	100638	54180.3	147052	1939	51.9018
Logan County, Ohio	3810	0.11	2199	0.201	0.915023	6.55473e+06	3.39666e+06	9.70878e+06	45388	144.416
Logan County, Oklahoma	4480	0.13	2031	0.19	0.886373	7.42674e+06	3.95299e+06	1.08969e+07	45171	164.414
Logan County, West Virgini	4240	0.152	1645	0.226	1.14303	9.03883e+06	4.87872e+06	1.31952e+07	35166	257.033
Long County, Georgia	1520	0.124	1021	0.204	1.13715	3.26289e+06	1.65611e+06	4.86735e+06	17243	189.23
Lonoke County, Arkansas	6420	0.122	3846	0.204	0.958775	1.15839e+07	5.97412e+06	1.71863e+07	71279	162.515
Lorain County, Ohio	27910	0.119	14054	0.202	1.06485	5.57037e+07	2.93305e+07	8.2047e+07	304091	183.181
Los Alamos County, New Mex	1870	0.137	703	0.168	0.732282	2.5526e+06	1.3813e+06	3.72287e+06	17895	142.643
Los Angeles County, Califo	900170	0.116	439007	0.191	1.3638	2.29941e+09	1.21489e+09	3.38273e+09	10057155	228.634
Loudon County, Tennessee	3890	0.096	1972	0.195	0.870026	6.34425e+06	3.33808e+06	9.34699e+06	50637	125.289
Loudoun County, Virginia	9500	0.037	8088	0.076	0.871087	1.57406e+07	7.67467e+06	2.37924e+07	362435	43.4301
Louisa County, Iowa	710	0.083	444	0.166	0.745517	997249	511355	1.48248e+06	11251	88.6364
Louisa County, Virginia	2500	0.092	1039	0.145	0.881135	4.11324e+06	2.20709e+06	6.01756e+06	34350	119.745
Loup County, Nebraska	40	0.101	19	0.181	1.08625	81338.2	43092.5	119543	542	150.071
Love County, Oklahoma	770	0.105	490	0.198	1.16959	1.69752e+06	868328	2.52557e+06	9768	173.784
Loving County, Texas	10	0.183	1	0.167					76
Lowndes County, Alabama	1980	0.244	754	0.307	0.809216	2.98734e+06	1.61488e+06	4.35857e+06	10565	282.758
Lowndes County, Georgia	15060	0.174	6371	0.234	0.878792	2.47202e+07	1.32433e+07	3.61858e+07	113898	217.038
Lowndes County, Mississipp	8610	0.189	3387	0.237	0.871686	1.40008e+07	7.54824e+06	2.04474e+07	59785	234.185
Lubbock County, Texas	35710	0.16	15711	0.221	1.11296	7.4289e+07	3.96551e+07	1.08888e+08	294682	252.099
Lucas County, Iowa	640	0.095	301	0.153	0.819798	981987	520776	1.4427e+06	8700	112.872
Lucas County, Ohio	51500	0.154	22370	0.221	1.10502	1.06348e+08	5.68358e+07	1.5581e+08	434800	244.59
Luce County, Michigan	690	0.128	255	0.235	1.20506	1.54954e+06	839643	2.25882e+06	6451	240.201
Lumpkin County, Georgia	3070	0.122	1315	0.219	0.958618	5.49823e+06	2.94223e+06	8.05171e+06	31094	176.826
Luna County, New Mexico	3570	0.197	2112	0.323	0.820772	5.51258e+06	2.84763e+06	8.17406e+06	24627	223.843
Lunenburg County, Virginia	1390	0.138	421	0.179	0.847922	2.19013e+06	1.20361e+06	3.17594e+06	12450	175.914
Luzerne County, Pennsylvan	28760	0.112	12480	0.199	1.03316	5.55267e+07	2.96781e+07	8.13495e+07	318917	174.11
Lycoming County, Pennsylva	11090	0.12	4705	0.196	0.812554	1.68324e+07	9.01529e+06	2.46419e+07	116313	144.717
Lyman County, South Dakota	330	0.121	244	0.219	0.796379	497530	248762	745909	3855	129.061
Lynchburg city, Virginia	10190	0.16	2981	0.197	0.818982	1.55008e+07	8.53717e+06	2.24596e+07	78755	196.823
Lynn County, Texas	500	0.119	373	0.248	1.1464	1.08546e+06	541922	1.62813e+06	5723	189.666
Lyon County, Iowa	590	0.07	428	0.13	0.799672	892674	447722	1.33694e+06	11730	76.1018
Lyon County, Kansas	3480	0.134	1556	0.206	0.83479	5.43181e+06	2.89502e+06	7.96601e+06	33401	162.624
Lyon County, Kentucky	830	0.116	246	0.205	0.899677	1.38721e+06	763398	2.01058e+06	8325	166.632
Lyon County, Minnesota	1710	0.089	926	0.146	0.882952	2.83447e+06	1.48026e+06	4.18705e+06	25670	110.42
Lyon County, Nevada	5200	0.129	2663	0.228	0.846867	8.25681e+06	4.33954e+06	1.21696e+07	51897	159.1
Mackinac County, Michigan	1230	0.134	379	0.208	0.9536	2.18006e+06	1.19675e+06	3.16265e+06	10998	198.224
Macomb County, Michigan	72530	0.108	28148	0.149	1.19228	1.61282e+08	8.70502e+07	2.35447e+08	859703	187.602
Macon County, Alabama	3860	0.239	933	0.263	0.713026	5.1009e+06	2.83944e+06	7.36103e+06	19684	259.139
Macon County, Georgia	2500	0.226	793	0.284	0.824353	3.83196e+06	2.09954e+06	5.56306e+06	13846	276.756
Macon County, Illinois	11070	0.132	5110	0.211	0.90325	1.87074e+07	9.93964e+06	2.74659e+07	108404	172.571
Macon County, Missouri	1470	0.126	793	0.216	0.924248	2.55039e+06	1.33249e+06	3.76682e+06	15399	165.62
Macon County, North Caroli	3200	0.116	1563	0.242	0.696562	4.17508e+06	2.20554e+06	6.14244e+06	33991	122.829
Macon County, Tennessee	2030	0.118	1114	0.197	1.16335	4.43487e+06	2.31239e+06	6.55475e+06	22924	193.46
Macoupin County, Illinois	3500	0.096	1836	0.182	0.904173	5.93669e+06	3.11175e+06	8.75831e+06	46482	127.72
Madera County, California	13260	0.12	10158	0.238	0.902544	2.26823e+07	1.12736e+07	3.40725e+07	153366	147.896
Madison County, Alabama	35530	0.131	15401	0.196	0.917451	6.09133e+07	3.25604e+07	8.9238e+07	349973	174.052
Madison County, Arkansas	1530	0.127	828	0.223	0.770143	2.21205e+06	1.15529e+06	3.26753e+06	15761	140.35
Madison County, Florida	2960	0.199	963	0.259	0.907135	4.9944e+06	2.73175e+06	7.25529e+06	18560	269.095
Madison County, Georgia	2330	0.107	1421	0.217	0.955986	4.19382e+06	2.15776e+06	6.22716e+06	28362	147.867
Madison County, Idaho	5310	0.192	1795	0.173	0.748828	7.40002e+06	4.03669e+06	1.07607e+07	38114	194.155
Madison County, Illinois	22550	0.109	9882	0.167	0.935037	3.94092e+07	2.10442e+07	5.77558e+07	266759	147.734
Madison County, Indiana	13310	0.132	5688	0.198	1.01476	2.52325e+07	1.35054e+07	3.69481e+07	129862	194.302
Madison County, Iowa	1030	0.089	559	0.137	0.751359	1.45293e+06	758573	2.14645e+06	15661	92.774
Madison County, Kentucky	10020	0.145	3152	0.171	0.959639	1.7877e+07	9.80028e+06	2.59476e+07	87324	204.72
Madison County, Mississipp	10760	0.142	4512	0.173	0.936904	1.88269e+07	1.00941e+07	2.75512e+07	101791	184.956
Madison County, Missouri	1240	0.131	538	0.187	0.971221	2.25051e+06	1.20288e+06	3.2971e+06	12403	181.449
Madison County, Montana	620	0.095	222	0.181	0.835064	964365	523834	1.40453e+06	7810	123.478
Madison County, Nebraska	2800	0.106	1624	0.184	0.843408	4.44064e+06	2.29972e+06	6.57883e+06	35125	126.424
Madison County, New York	5230	0.091	2666	0.183	0.773992	7.58907e+06	3.99063e+06	1.11834e+07	72089	105.274
Madison County, North Caro	2030	0.118	849	0.218	0.836933	3.17276e+06	1.70149e+06	4.64261e+06	21130	150.154
Madison County, Ohio	3730	0.109	1703	0.184	1.03071	7.19134e+06	3.82505e+06	1.05541e+07	43537	165.178
Madison County, Tennessee	12390	0.164	4581	0.203	0.912544	2.10704e+07	1.14169e+07	3.07155e+07	98128	214.724
Madison County, Texas	2090	0.178	524	0.253	1.08811	4.21642e+06	2.34267e+06	6.08903e+06	13843	304.589
Madison County, Virginia	910	0.088	403	0.145	0.844679	1.43695e+06	766561	2.10666e+06	13122	109.507
Madison Parish, Louisiana	2210	0.248	913	0.315	1.16325	4.79976e+06	2.57683e+06	7.02057e+06	11803	406.656
Magoffin County, Kentucky	2210	0.223	1048	0.349	1.16995	4.84005e+06	2.56467e+06	7.11298e+06	12887	375.576
Mahaska County, Iowa	1920	0.113	915	0.174	0.76015	2.73235e+06	1.44709e+06	4.01621e+06	22324	122.395
Mahnomen County, Minnesota	430	0.113	366	0.217	0.88951	727531	354740	1.09967e+06	5480	132.761
Mahoning County, Ohio	26640	0.144	11089	0.231	1.02127	5.08028e+07	2.72561e+07	7.43268e+07	233015	218.024
Major County, Oklahoma	700	0.123	396	0.201	0.86062	1.13213e+06	588134	1.67544e+06	7721	146.63
Malheur County, Oregon	2880	0.126	1806	0.237	0.77144	4.18614e+06	2.1457e+06	6.22381e+06	30474	137.368
Manassas city, Virginia	1490	0.05	1184	0.107	0.574289	1.62373e+06	801884	2.44422e+06	41149	39.4599
Manassas Park city, Virgin	470	0.041	445	0.103	0.83018	745153	355496	1.13407e+06	15827	47.0811
Manatee County, Florida	35260	0.124	14226	0.207	1.01546	6.68221e+07	3.59486e+07	9.76668e+07	353411	189.078
Manistee County, Michigan	2190	0.109	841	0.188	0.855085	3.49195e+06	1.88637e+06	5.09609e+06	24465	142.732
Manitowoc County, Wisconsi	5390	0.085	2825	0.166	0.763755	7.72253e+06	4.0482e+06	1.13925e+07	80178	96.3173
Marathon County, Wisconsin	8690	0.084	5295	0.167	0.768443	1.25725e+07	6.46947e+06	1.86675e+07	135367	92.8775
Marengo County, Alabama	3190	0.207	1262	0.272	0.862433	5.1327e+06	2.76588e+06	7.49735e+06	20066	255.791
Maricopa County, Arizona	425910	0.139	216342	0.211	1.01134	8.07484e+08	4.24772e+08	1.18976e+09	4088549	197.499
Maries County, Missouri	860	0.121	430	0.224	0.904714	1.45807e+06	768329	2.14704e+06	8987	162.243
Marin County, California	21680	0.105	7157	0.135	1.05212	4.24361e+07	2.31876e+07	6.16695e+07	259358	163.62
Marinette County, Wisconsi	3310	0.1	1536	0.192	0.833212	5.16043e+06	2.74041e+06	7.57789e+06	41090	125.589
Marion County, Alabama	3110	0.13	1552	0.243	0.943831	5.50055e+06	2.89911e+06	8.09907e+06	30239	181.903
Marion County, Arkansas	1810	0.134	742	0.256	0.803687	2.71558e+06	1.45889e+06	3.97107e+06	16404	165.544
Marion County, Florida	39670	0.144	15518	0.243	1.03207	7.63692e+07	4.11923e+07	1.11514e+08	340341	224.39
Marion County, Georgia	1150	0.17	514	0.267	0.711815	1.53056e+06	815780	2.24461e+06	8646	177.025
Marion County, Illinois	3370	0.114	1909	0.216	1.08535	6.87386e+06	3.57034e+06	1.01732e+07	38503	178.528
Marion County, Indiana	111200	0.159	46251	0.199	1.01801	2.11381e+08	1.13416e+08	3.09253e+08	932142	226.77
Marion County, Iowa	2410	0.096	1202	0.15	0.851443	3.8452e+06	2.02677e+06	5.66159e+06	33197	115.83
Marion County, Kansas	1080	0.113	488	0.185	0.884494	1.78647e+06	951178	2.62089e+06	12213	146.276
Marion County, Kentucky	1880	0.128	868	0.184	0.873964	3.07405e+06	1.63327e+06	4.5133e+06	19497	157.668
Marion County, Mississippi	3520	0.179	1662	0.269	1.05091	6.92406e+06	3.67057e+06	1.01741e+07	25810	268.27
Marion County, Missouri	2920	0.133	1311	0.192	0.859776	4.69452e+06	2.50107e+06	6.88571e+06	28858	162.676
Marion County, Ohio	6850	0.132	3079	0.223	1.05792	1.35512e+07	7.21879e+06	1.98771e+07	65620	206.51
Marion County, Oregon	27510	0.113	17649	0.212	0.802428	4.16181e+07	2.12645e+07	6.19434e+07	326527	127.457
Marion County, South Carol	4640	0.19	1984	0.262	0.809858	7.02024e+06	3.7573e+06	1.028e+07	31975	219.554
Marion County, Tennessee	2960	0.133	1368	0.226	1.06231	5.88314e+06	3.12547e+06	8.6379e+06	28363	207.423
Marion County, Texas	1820	0.219	546	0.294	1.00784	3.40809e+06	1.87408e+06	4.94099e+06	10191	334.421
Marion County, West Virgin	5470	0.121	2215	0.194	0.963427	9.8358e+06	5.28974e+06	1.43776e+07	56716	173.422
Mariposa County, Californi	2230	0.152	638	0.219	0.918502	3.80339e+06	2.09758e+06	5.50803e+06	17645	215.55
Marlboro County, South Car	4250	0.193	1413	0.249	0.909551	7.19231e+06	3.92801e+06	1.0454e+07	27702	259.631
Marquette County, Michigan	6720	0.122	1847	0.151	0.776266	9.68178e+06	5.35214e+06	1.40085e+07	67418	143.608
Marquette County, Wisconsi	1080	0.089	532	0.179	0.779591	1.57733e+06	832500	2.32133e+06	15082	104.584
Marshall County, Alabama	7990	0.112	5764	0.247	1.01785	1.53846e+07	7.72307e+06	2.30344e+07	94534	162.741
Marshall County, Illinois	820	0.085	417	0.17	0.875098	1.34524e+06	707563	1.98218e+06	12060	111.545
Marshall County, Indiana	3230	0.093	1887	0.158	0.91056	5.53145e+06	2.86199e+06	8.19747e+06	46833	118.11
Marshall County, Iowa	2680	0.088	1607	0.158	0.70827	3.57229e+06	1.8421e+06	5.3002e+06	40735	87.6958
Marshall County, Kansas	830	0.108	408	0.177	0.858944	1.33554e+06	705040	1.96533e+06	9963	134.05
Marshall County, Kentucky	2670	0.108	1029	0.161	0.907561	4.51884e+06	2.44039e+06	6.59542e+06	31213	144.774
Marshall County, Minnesota	620	0.086	326	0.15	0.949179	1.10405e+06	578538	1.62894e+06	9406	117.377
Marshall County, Mississip	4810	0.171	1780	0.221	0.952325	8.53659e+06	4.62521e+06	1.24446e+07	36196	235.843
Marshall County, Oklahoma	1520	0.124	847	0.222	1.14811	3.27835e+06	1.70623e+06	4.84852e+06	16079	203.89
Marshall County, South Dak	340	0.093	161	0.15	0.826546	526047	278785	773043	4743	110.91
Marshall County, Tennessee	2750	0.115	1446	0.193	0.974088	5.0255e+06	2.63343e+06	7.41474e+06	31335	160.38
Marshall County, West Virg	3150	0.122	1302	0.199	0.915944	5.38691e+06	2.89192e+06	7.87951e+06	32296	166.798
Martin County, Florida	15000	0.118	5018	0.193	1.00813	2.81383e+07	1.53608e+07	4.09057e+07	153592	183.202
Martin County, Indiana	820	0.104	411	0.177	0.899226	1.38189e+06	727994	2.03505e+06	10218	135.241
Martin County, Kentucky	1920	0.195	676	0.26	1.18691	4.24363e+06	2.30802e+06	6.17763e+06	12478	340.089
Martin County, Minnesota	1280	0.081	666	0.152	0.779871	1.87231e+06	982289	2.7613e+06	20193	92.7209
Martin County, North Carol	3340	0.179	1157	0.235	0.999463	6.21478e+06	3.38415e+06	9.04309e+06	23510	264.346
Martin County, Texas	380	0.099	313	0.192	1.00798	727718	357042	1.09776e+06	5451	133.502
Martinsville city, Virgini	1970	0.187	622	0.205	0.795759	2.91466e+06	1.59744e+06	4.23088e+06	13551	215.088
Mason County, Illinois	1210	0.11	606	0.206	1.01664	2.30535e+06	1.21458e+06	3.39489e+06	13931	165.483
Mason County, Kentucky	1940	0.146	830	0.208	0.906659	3.28606e+06	1.75864e+06	4.81197e+06	17229	190.728
Mason County, Michigan	2320	0.102	1158	0.193	0.823912	3.58197e+06	1.88786e+06	5.27418e+06	28755	124.569
Mason County, Texas	440	0.134	190	0.242	0.870733	715882	382800	1.04863e+06	4064	176.152
Mason County, Washington	6220	0.127	2847	0.24	0.840066	9.77437e+06	5.19768e+06	1.43463e+07	61060	160.078
Mason County, West Virgini	2720	0.127	1171	0.206	0.896702	4.55718e+06	2.43752e+06	6.67474e+06	27060	168.41
Massac County, Illinois	1410	0.121	682	0.209	0.908786	2.39965e+06	1.26895e+06	3.52911e+06	14883	161.234
Matagorda County, Texas	4460	0.164	2728	0.285	1.22684	1.03028e+07	5.29883e+06	1.53002e+07	36719	280.586
Matanuska-Susitna Borough,	8260	0.115	4844	0.179	0.865955	1.34538e+07	6.95765e+06	1.99415e+07	98679	136.339
Mathews County, Virginia	550	0.075	206	0.14	0.827621	848460	459267	1.23731e+06	8848	95.8929
Maui County, Hawaii	14210	0.113	6442	0.177	0.820626	2.18094e+07	1.16084e+07	3.19998e+07	162456	134.248
Maury County, Tennessee	7780	0.119	3795	0.187	0.86892	1.2662e+07	6.68981e+06	1.86276e+07	85767	147.633
Maverick County, Texas	3650	0.095	5104	0.279	1.13859	8.08671e+06	3.46547e+06	1.26963e+07	56830	142.297
Mayes County, Oklahoma	4600	0.149	2544	0.254	0.950429	8.21163e+06	4.27767e+06	1.21408e+07	40923	200.661
McClain County, Oklahoma	3080	0.112	1751	0.182	0.978102	5.66204e+06	2.93961e+06	8.38104e+06	37222	152.115
McCone County, Montana	120	0.09	45	0.13	0.631543	141264	76457.8	206013	1678	84.1857
McCook County, South Dakot	340	0.083	208	0.14	0.764958	489726	251864	727270	5616	87.202
McCormick County, South Ca	1280	0.15	280	0.222	0.809497	1.91844e+06	1.07304e+06	2.76339e+06	9806	195.64
McCracken County, Kentucky	7140	0.14	2791	0.195	0.888406	1.18318e+07	6.38227e+06	1.72764e+07	65292	181.214
McCreary County, Kentucky	2800	0.202	1163	0.291	1.07229	5.60618e+06	3.00833e+06	8.20153e+06	17850	314.072
McCulloch County, Texas	890	0.142	492	0.249	0.95338	1.59369e+06	830239	2.3562e+06	8242	193.362
McCurtain County, Oklahoma	4440	0.18	2284	0.271	1.14769	9.55528e+06	5.01948e+06	1.40858e+07	33071	288.932
McDonald County, Missouri	1940	0.116	1202	0.2	0.860806	3.14549e+06	1.61494e+06	4.67397e+06	22720	138.446
McDonough County, Illinois	3770	0.142	964	0.183	0.805273	5.62991e+06	3.12476e+06	8.13351e+06	31727	177.448
McDowell County, North Car	4410	0.124	2223	0.235	0.816409	6.74826e+06	3.55285e+06	9.94004e+06	45013	149.918
McDowell County, West Virg	3350	0.204	1246	0.324	1.05841	6.6083e+06	3.57901e+06	9.63494e+06	20273	325.965
McDuffie County, Georgia	2820	0.176	1553	0.28	0.87271	4.62198e+06	2.40894e+06	6.8323e+06	21558	214.397
McHenry County, Illinois	14500	0.063	10147	0.132	1.03585	2.83872e+07	1.43189e+07	4.24345e+07	307083	92.4415
McHenry County, North Dako	250	0.056	162	0.117	0.737396	347653	177379	517687	5912	58.8046
McIntosh County, Georgia	1600	0.14	628	0.244	0.851573	2.54164e+06	1.37053e+06	3.71167e+06	13941	182.314
McIntosh County, North Dak	120	0.054	46	0.093	0.847242	189579	102426	276653	2737	69.2652
McIntosh County, Oklahoma	2740	0.171	1130	0.275	0.984532	5.03643e+06	2.7043e+06	7.36634e+06	20161	249.811
McKean County, Pennsylvani	4040	0.119	1862	0.217	0.892327	6.74449e+06	3.58405e+06	9.90161e+06	42609	158.288
McKenzie County, North Dak	490	0.065	382	0.121	0.780305	725075	359290	1.09026e+06	10718	67.6502
McKinley County, New Mexic	13020	0.252	7816	0.345	0.787094	1.92869e+07	9.94409e+06	2.86175e+07	74346	259.421
McLean County, Illinois	15060	0.112	5382	0.141	0.826241	2.31765e+07	1.25911e+07	3.37531e+07	173254	133.772
McLean County, Kentucky	820	0.114	452	0.201	0.902935	1.39056e+06	724667	2.05563e+06	9492	146.498
McLean County, North Dakot	390	0.051	208	0.102	0.860606	629877	329528	929869	9576	65.7767
McLennan County, Texas	33000	0.18	14574	0.241	0.868798	5.35943e+07	2.85981e+07	7.85653e+07	243394	220.196
McLeod County, Minnesota	1960	0.072	1159	0.135	0.827145	3.04998e+06	1.57562e+06	4.52242e+06	35926	84.8962
McMinn County, Tennessee	5310	0.129	2455	0.215	0.858064	8.52481e+06	4.52871e+06	1.25167e+07	52606	162.05
McMullen County, Texas	50	0.089	26	0.159	0.80553	75542.6	39635.3	111408	671	112.582
McNairy County, Tennessee	3050	0.151	1380	0.237	0.905579	5.16551e+06	2.74995e+06	7.57858e+06	26057	198.239
McPherson County, Kansas	2290	0.102	1107	0.165	0.794369	3.40659e+06	1.80153e+06	5.00989e+06	29164	116.808
McPherson County, Nebraska	40	0.126	18	0.194	1.04169	77918.2	41502.9	114296	425	183.337
McPherson County, South Da	210	0.113	55	0.149	0.691883	269516	149395	389561	2252	119.678
Meade County, Kansas	310	0.098	222	0.196	1.04229	611097	307131	914601	4310	141.786
Meade County, Kentucky	2570	0.119	1256	0.176	0.958772	4.61539e+06	2.438e+06	6.79038e+06	28751	160.53
Meade County, South Dakota	1800	0.088	941	0.146	0.751291	2.53672e+06	1.33015e+06	3.74187e+06	26840	94.5126
Meagher County, Montana	180	0.12	76	0.179	1.04886	352627	188946	516149	1960	179.912
Mecklenburg County, North	106990	0.14	45374	0.182	0.83175	1.66225e+08	8.90317e+07	2.43343e+08	1011774	164.291
Mecklenburg County, Virgin	3560	0.141	1043	0.174	0.871947	5.76573e+06	3.17522e+06	8.35442e+06	31209	184.746
Mecosta County, Michigan	4530	0.129	1532	0.186	0.88791	7.4856e+06	4.08325e+06	1.08852e+07	43259	173.041
Medina County, Ohio	11670	0.087	6590	0.159	0.961885	2.10941e+07	1.09607e+07	3.12149e+07	175543	120.165
Medina County, Texas	3520	0.097	2365	0.206	1.05813	7.03115e+06	3.56859e+06	1.04887e+07	47920	146.727
Meeker County, Minnesota	1300	0.074	792	0.139	0.847388	2.07403e+06	1.06726e+06	3.07946e+06	23094	89.8083
Meigs County, Ohio	2780	0.153	1305	0.255	1.04405	5.43209e+06	2.88135e+06	7.98012e+06	23345	232.688
Meigs County, Tennessee	1230	0.132	567	0.23	0.948572	2.18283e+06	1.15994e+06	3.20465e+06	11804	184.923
Mellette County, South Dak	230	0.159	211	0.325	0.761617	334121	160480	507442	2083	160.404
Menard County, Illinois	830	0.085	506	0.177	0.846778	1.32326e+06	680864	1.9648e+06	12576	105.221
Menard County, Texas	220	0.131	109	0.212	0.89851	370366	195355	545181	2163	171.228
Mendocino County, Californ	9860	0.144	4117	0.216	0.850831	1.5666e+07	8.40261e+06	2.29224e+07	87409	179.226
Menifee County, Kentucky	720	0.144	364	0.267	0.902922	1.21858e+06	641360	1.79515e+06	6345	192.054
Menominee County, Michigan	1950	0.103	852	0.186	0.811278	2.95667e+06	1.57928e+06	4.33268e+06	23568	125.453
Menominee County, Wisconsi	430	0.145	436	0.297	0.787212	648269	304520	991331	4457	145.45
Merced County, California	24850	0.134	20542	0.257	1.02834	4.85564e+07	2.38075e+07	7.32631e+07	265001	183.231
Mercer County, Illinois	1130	0.09	587	0.168	0.880423	1.86595e+06	979129	2.75174e+06	15971	116.834
Mercer County, Kentucky	2080	0.125	898	0.187	0.989614	3.84619e+06	2.0567e+06	5.63391e+06	21411	179.636
Mercer County, Missouri	330	0.118	167	0.18	0.906541	560768	295109	826124	3702	151.477
Mercer County, New Jersey	29010	0.1	9903	0.123	1.10282	5.95484e+07	3.24607e+07	8.66143e+07	371101	160.464
Mercer County, North Dakot	320	0.048	180	0.094	0.797703	479643	249346	709652	8671	55.3157
Mercer County, Ohio	2730	0.09	1687	0.161	0.835903	4.29803e+06	2.20746e+06	6.38578e+06	40886	105.122
Mercer County, Pennsylvani	10360	0.113	4542	0.195	0.980763	1.89911e+07	1.01407e+07	2.78326e+07	114598	165.719
Mercer County, West Virgin	6730	0.138	2738	0.216	0.959246	1.20499e+07	6.47787e+06	1.76167e+07	61476	196.01
Meriwether County, Georgia	2910	0.177	1160	0.245	0.86927	4.71991e+06	2.54181e+06	6.896e+06	21195	222.69
Merrick County, Nebraska	650	0.108	305	0.172	0.821259	999061	529954	1.46767e+06	7793	128.2
Merrimack County, New Hamp	9220	0.078	3438	0.116	0.90604	1.55699e+07	8.43084e+06	2.27026e+07	147715	105.405
Mesa County, Colorado	14420	0.125	6449	0.194	0.69679	1.8787e+07	1.00128e+07	2.75522e+07	148166	126.797
Metcalfe County, Kentucky	970	0.126	491	0.215	0.942291	1.71333e+06	901630	2.5241e+06	9983	171.625
Miami County, Indiana	3450	0.122	1562	0.198	0.912341	5.88666e+06	3.13366e+06	8.63681e+06	36093	163.097
Miami County, Kansas	2610	0.107	1602	0.19	0.889895	4.37375e+06	2.2484e+06	6.49624e+06	32787	133.399
Miami County, Ohio	8690	0.109	4515	0.188	0.992355	1.6174e+07	8.48692e+06	2.38522e+07	103864	155.723
Miami-Dade County, Florida	182210	0.086	109784	0.2	1.55431	5.33061e+08	2.74707e+08	7.91074e+08	2664418	200.067
Middlesex County, Connecti	11850	0.089	4239	0.134	1.01	2.22928e+07	1.21101e+07	3.24669e+07	164438	135.57
Middlesex County, Massachu	83300	0.067	29370	0.091	1.13666	1.76321e+08	9.58872e+07	2.56688e+08	1567610	112.478
Middlesex County, New Jers	51430	0.079	21171	0.115	1.13995	1.09454e+08	5.87805e+07	1.60079e+08	831852	131.578
Middlesex County, Virginia	810	0.089	257	0.154	0.78835	1.18733e+06	650533	1.72373e+06	10728	110.676
Midland County, Michigan	6280	0.096	2513	0.136	0.876313	1.02691e+07	5.52841e+06	1.50054e+07	83559	122.897
Midland County, Texas	12730	0.113	7949	0.183	0.928673	2.22721e+07	1.14227e+07	3.31068e+07	155817	142.938
Mifflin County, Pennsylvan	4000	0.111	2122	0.202	1.0043	7.53801e+06	3.94602e+06	1.11257e+07	46585	161.812
Milam County, Texas	3090	0.169	1407	0.232	1.15367	6.66777e+06	3.5475e+06	9.78479e+06	24372	273.583
Millard County, Utah	960	0.111	645	0.163	0.859317	1.55729e+06	790387	2.32308e+06	12604	123.555
Mille Lacs County, Minneso	1880	0.096	1022	0.164	0.828836	2.92552e+06	1.52711e+06	4.32224e+06	25788	113.445
Miller County, Arkansas	5640	0.17	2565	0.243	0.941445	9.93126e+06	5.28443e+06	1.45733e+07	43666	227.437
Miller County, Georgia	710	0.155	354	0.259	0.995424	1.32437e+06	698087	1.94995e+06	5911	224.052
Miller County, Missouri	2410	0.126	1242	0.211	0.847194	3.82872e+06	2.01085e+06	5.64449e+06	25011	153.082
Mills County, Iowa	1010	0.089	488	0.137	0.909174	1.71959e+06	909430	2.52887e+06	14841	115.868
Mills County, Texas	520	0.141	283	0.237	0.925777	903855	471745	1.33544e+06	4871	185.558
Milwaukee County, Wisconsi	103700	0.144	47066	0.201	0.965104	1.87183e+08	9.96198e+07	2.74655e+08	955306	195.94
Miner County, South Dakota	150	0.087	90	0.144	0.740855	209143	107839	310314	2299	90.9714
Mineral County, Colorado	60	0.078	8	0.127	0.748695	82865.5	47176.8	118542	793	104.496
Mineral County, Montana	480	0.14	210	0.276	0.851436	763840	407948	1.11937e+06	4223	180.876
Mineral County, Nevada	510	0.139	234	0.283	0.936814	893777	475167	1.31195e+06	4519	197.782
Mineral County, West Virgi	2990	0.137	1013	0.179	1.11795	6.22108e+06	3.39304e+06	9.04685e+06	27606	225.352
Mingo County, West Virgini	3510	0.177	1587	0.279	1.11546	7.32222e+06	3.89837e+06	1.07425e+07	25549	286.595
Minidoka County, Idaho	1230	0.085	1000	0.172	0.708346	1.65457e+06	813740	2.49398e+06	20331	81.3815
Minnehaha County, South Da	13480	0.099	6885	0.151	0.839025	2.12048e+07	1.11479e+07	3.12501e+07	182014	116.501
Missaukee County, Michigan	1160	0.101	588	0.169	0.799529	1.73856e+06	914767	2.56141e+06	15032	115.657
Mississippi County, Arkans	6720	0.208	3375	0.283	0.929454	1.1706e+07	6.16547e+06	1.72402e+07	44199	264.847
Mississippi County, Missou	2150	0.197	830	0.262	0.876206	3.51315e+06	1.897e+06	5.12784e+06	14112	248.948
Missoula County, Montana	11700	0.128	3557	0.162	0.694143	1.50923e+07	8.29213e+06	2.18875e+07	113101	133.441
Mitchell County, Georgia	3280	0.189	1478	0.272	0.842265	5.16625e+06	2.75143e+06	7.57858e+06	22778	226.809
Mitchell County, Iowa	680	0.083	391	0.149	0.704114	900139	466672	1.33306e+06	10757	83.6794
Mitchell County, Kansas	560	0.115	272	0.194	0.947834	994089	525449	1.46221e+06	6299	157.817
Mitchell County, North Car	1460	0.118	663	0.235	0.821326	2.24278e+06	1.19356e+06	3.29091e+06	15263	146.942
Mitchell County, Texas	1000	0.138	381	0.221	1.03876	1.93676e+06	1.04692e+06	2.8258e+06	8995	215.315
Mobile County, Alabama	52740	0.167	24012	0.242	0.875964	8.64105e+07	4.59741e+07	1.26805e+08	414291	208.574
Modoc County, California	1090	0.151	387	0.214	0.804998	1.63416e+06	888229	2.37947e+06	9033	180.91
Moffat County, Colorado	1020	0.105	509	0.151	1.13798	2.17513e+06	1.14642e+06	3.20268e+06	13034	166.881
Mohave County, Arizona	27930	0.169	9868	0.259	0.927247	4.8229e+07	2.62239e+07	7.02157e+07	203629	236.847
Moniteau County, Missouri	1290	0.11	678	0.168	0.792846	1.91877e+06	1.00551e+06	2.83095e+06	15840	121.134
Monmouth County, New Jerse	38270	0.078	15684	0.112	1.13372	8.09953e+07	4.35142e+07	1.18441e+08	627532	129.07
Mono County, California	1290	0.114	472	0.17	0.975977	2.34588e+06	1.27215e+06	3.41869e+06	14051	166.955
Monona County, Iowa	800	0.11	366	0.204	0.83942	1.25618e+06	668022	1.84371e+06	9013	139.374
Monongalia County, West Vi	12470	0.145	2552	0.153	0.954836	2.2032e+07	1.23593e+07	3.16998e+07	102827	214.263
Monroe County, Alabama	3870	0.23	1482	0.288	0.829851	5.98832e+06	3.23566e+06	8.73852e+06	21975	272.506
Monroe County, Arkansas	1240	0.209	453	0.284	0.811771	1.87552e+06	1.0172e+06	2.7331e+06	7542	248.676
Monroe County, Florida	7200	0.11	2052	0.177	0.992429	1.32677e+07	7.31887e+06	1.92125e+07	77150	171.973
Monroe County, Georgia	2590	0.122	1019	0.178	1.03865	5.01834e+06	2.70551e+06	7.32906e+06	27044	185.562
Monroe County, Illinois	1570	0.061	907	0.117	0.949313	2.80231e+06	1.45199e+06	4.15092e+06	33703	83.1473
Monroe County, Indiana	19560	0.162	4256	0.186	0.798275	2.89083e+07	1.61731e+07	4.16368e+07	143292	201.744
Monroe County, Iowa	660	0.11	337	0.176	0.769419	952079	500548	1.40309e+06	7964	119.548
Monroe County, Kentucky	1100	0.133	543	0.224	1.02232	2.10684e+06	1.11172e+06	3.10085e+06	10692	197.049
Monroe County, Michigan	9950	0.086	4564	0.135	1.1005	2.0484e+07	1.08904e+07	3.00675e+07	149945	136.61
Monroe County, Mississippi	4540	0.165	1985	0.235	0.971901	8.24674e+06	4.40464e+06	1.2085e+07	36029	228.892
Monroe County, Missouri	800	0.119	404	0.209	0.823496	1.23485e+06	649999	1.81903e+06	8642	142.889
Monroe County, New York	64410	0.109	29191	0.181	0.810018	9.75773e+07	5.19385e+07	1.43169e+08	749236	130.236
Monroe County, Ohio	1760	0.154	877	0.291	0.918132	3.028e+06	1.59618e+06	4.4582e+06	14442	209.666
Monroe County, Pennsylvani	13130	0.1	5681	0.161	0.993358	2.43719e+07	1.30299e+07	3.57027e+07	167126	145.83
Monroe County, Tennessee	4320	0.121	2214	0.223	0.904643	7.32761e+06	3.85085e+06	1.08004e+07	45482	161.11
Monroe County, West Virgin	1160	0.107	511	0.189	0.956136	2.07321e+06	1.10654e+06	3.03891e+06	13496	153.617
Monroe County, Wisconsin	3120	0.092	2148	0.186	0.760649	4.4832e+06	2.26708e+06	6.69606e+06	45365	98.8251
Montague County, Texas	2520	0.169	1167	0.262	1.01531	4.78725e+06	2.54276e+06	7.02937e+06	19384	246.969
Montcalm County, Michigan	5120	0.106	2581	0.178	0.986758	9.46948e+06	4.98551e+06	1.39484e+07	62922	150.496
Monterey County, Californi	32750	0.104	22932	0.201	0.966465	5.98223e+07	3.01724e+07	8.94279e+07	430201	139.057
Montezuma County, Colorado	2550	0.127	1263	0.217	0.757943	3.62125e+06	1.91015e+06	5.33044e+06	26006	139.247
Montgomery County, Alabama	33750	0.193	12406	0.235	0.843286	5.30343e+07	2.87496e+07	7.7298e+07	227392	233.228
Montgomery County, Arkansa	1000	0.137	452	0.253	0.730296	1.36577e+06	727162	2.00372e+06	9100	150.085
Montgomery County, Georgia	1070	0.152	499	0.254	0.882175	1.76638e+06	937559	2.59432e+06	9005	196.155
Montgomery County, Illinoi	2750	0.118	1172	0.199	0.862318	4.42995e+06	2.37167e+06	6.48621e+06	29301	151.188
Montgomery County, Indiana	3040	0.104	1564	0.177	0.830674	4.73524e+06	2.48743e+06	6.98045e+06	38108	124.259
Montgomery County, Iowa	890	0.11	452	0.195	0.995312	1.6606e+06	873564	2.44673e+06	10380	159.981
Montgomery County, Kansas	3900	0.151	1930	0.242	0.843169	6.16103e+06	3.25014e+06	9.06868e+06	33765	182.468
Montgomery County, Kentuck	3200	0.154	1503	0.227	0.917295	5.49372e+06	2.91387e+06	8.07081e+06	27391	200.566
Montgomery County, Marylan	46000	0.059	28322	0.117	0.938169	8.12733e+07	4.17625e+07	1.20731e+08	1026371	79.1851
Montgomery County, Mississ	1500	0.188	698	0.292	1.07239	3.01004e+06	1.59802e+06	4.42056e+06	10353	290.741
Montgomery County, Missour	1140	0.125	529	0.194	0.878579	1.87408e+06	995220	2.75201e+06	11820	158.552
Montgomery County, New Yor	4030	0.105	2581	0.228	0.805481	6.11964e+06	3.12755e+06	9.10757e+06	49667	123.213
Montgomery County, North C	2890	0.137	1451	0.228	0.943493	5.11028e+06	2.69164e+06	7.52618e+06	27475	185.997
Montgomery County, Ohio	62860	0.152	26350	0.22	1.05523	1.23876e+08	6.6419e+07	1.81278e+08	532761	232.518
Montgomery County, Pennsyl	54800	0.086	21782	0.121	1.0437	1.06714e+08	5.74827e+07	1.55901e+08	815876	130.797
Montgomery County, Tenness	18780	0.136	9726	0.189	0.918047	3.23342e+07	1.69727e+07	4.76778e+07	189709	170.441
Montgomery County, Texas	54640	0.144	29423	0.212	1.20616	1.23708e+08	6.46471e+07	1.82699e+08	518849	238.428
Montgomery County, Virgini	10940	0.134	2263	0.146	0.852693	1.72628e+07	9.67947e+06	2.48422e+07	97227	177.551
Montmorency County, Michig	1000	0.126	297	0.211	0.88375	1.6418e+06	903381	2.37968e+06	9317	176.215
Montour County, Pennsylvan	1330	0.091	589	0.155	0.95659	2.37841e+06	1.26879e+06	3.4869e+06	18404	129.233
Montrose County, Colorado	3570	0.113	1768	0.193	0.652147	4.36209e+06	2.30096e+06	6.42092e+06	40866	106.741
Moody County, South Dakota	490	0.101	285	0.175	0.882332	813033	420903	1.20466e+06	6445	126.149
Moore County, North Caroli	8480	0.116	4154	0.21	0.835734	1.32753e+07	7.01072e+06	1.9533e+07	93070	142.638
Moore County, Tennessee	480	0.094	225	0.183	0.971872	873052	463160	1.28251e+06	6314	138.272
Moore County, Texas	1620	0.107	1514	0.214	0.903453	2.79366e+06	1.33654e+06	4.24804e+06	22186	125.92
[truncated: 1,143 more rows]
